# Supplementary material for: Sexual and Reproductive Health and Rights for Young Migrants in Sweden: An Ideal-Type Analysis Exploring Regional Variations of Accessible Documents
Source: Int J Public Health. 2024 Apr 18;69:1606568. doi: 10.3389/ijph.2024.1606568 (PMC11063276; doi:10.3389/ijph.2024.1606568)
Supplement: Supplementary file 2 [file DataSheet1.xlsx]

## Sheet: Caption
List of data set used for final analysis (Sexual and reproductive health and rights for young migrants in Sweden: an ideal-type analysis exploring regional variations of accessible documents, Sweden, 2023)

## Sheet: Final data set
Document title	Format	Region	Date of data collection	Link (at time of data collection)
Kartläggning av insatser för utrikesfödda i Blekinge från 2015 och framåt	Text file	Blekinge	2022-12-01	Kartläggning av insatser i Blekinge 2015 och framåt_dec2020.pdf (regionblekinge.se)
Våld i nära relationer	Web page	Blekinge	2022-12-01	Våld i nära relationer - Region Blekinge
Regionövergripande riktlinjer vid misstanke om att barn far illa	Text file	Blekinge	2022-12-01	Övergripande riktlinjer vid misstanke om att barn far illa .pdf (regionblekinge.se)
Lokala riktlinjer: våld i nära relationer och sexuella övergrepp	Text file	Blekinge	2022-12-01	Lokala riktlinjer våld i nära relationer och sexuella övergrepp 2020.pdf (regionblekinge.se)
Samverkan Blekinge	Text file	Blekinge	2022-12-01	Styrdokument för Samverkan Blekinge.pdf (regionblekinge.se)
Samverkansgrupp barn och unga	Web page	Blekinge	2022-12-01	Samverkansgrupp barn och unga - Region Blekinge
Olofström	Web page	Blekinge	2022-12-01	Olofström - Region Blekinge
Rapport Barnrättsambassadörer 2020	Text file	Blekinge	2022-12-01	Barnrättsambassadörernas rapport 2020.pdf (regionblekinge.se)
Sammanställning av barnrättsambassadörernas arbete 2021	Text file	Blekinge	2022-12-01	Barnrättsambassadörernas rapport 2021.pdf (regionblekinge.se)
Sammanställning av barnrättsambassadörernas arbete 2022	Text file	Blekinge	2022-12-01	Sammanställning av barnrättsambassadörernas arbete 2022 (regionblekinge.se)
Ett helt liv i Blekinge	Text file	Blekinge	2022-12-01	Rapport Kommissionen för jämlik hälsa 2018.pdf (regionblekinge.se)
Ungdomsmottagningar	Web page	Blekinge	2022-12-01	Ungdomsmottagningar - Region Blekinge
Hälsoinformation för barn och unga	Web page	Blekinge	2022-12-01	Hälsoinformation för barn och unga - Region Blekinge
UPPDRAG PSYKISK HÄLSA Stöd till riktade insatser inom området psykisk hälsa	Text file	Dalarna	2022-12-07	uppdrag-psykisk-halsa--analays-och-handlingsplan.pdf (regiondalarna.se)
Länsövergripande överenskommelse om samverkan för barn och ungas hälsa	Text file	Dalarna	2022-12-07	ok-barn-och-unga.pdf (regiondalarna.se)
Länsövergripande regional överenskommelse mellan Dalarnas kommuner och Hälso- och sjukvården, Region Dalarna om en sammanhållen Ungdomshälsa	Text file	Dalarna	2022-12-07	bilaga-4-regional-overenskommelse-sammanhallen-ungdomshalsa.docx (live.com)
Samling för social hållbarhet i Dalarna Delrapport 2	Text file	Dalarna	2022-12-07	delrapport-2.pdf (regiondalarna.se)
Slutrapport Sammanhållen Ungdomshälsa	Text file	Dalarna	2022-12-07	Slutrapport Sammanhållen Ungdomshälsa (regiondalarna.se)
Kartläggning kvinnofrid/våld i nära relation i Dalarna	Text file	Dalarna	2022-12-07	Microsoft Word - Rapport KartlÃ¤ggning kvinnofrid i Dalarna.docx (regiondalarna.se)
STI-riktlinjer	Text file	Dalarna	2022-12-07	STI-riktlinjer (regiondalarna.se)
Sexuellt överförda infektioner (STI)	Web page	Dalarna	2022-12-07	Sexuellt överförda infektioner (STI) - Region Dalarna
Kondomhandboken	Text file	Dalarna	2022-12-07	kondomhandboken-2-upplagan.pdf (skane.se)
Beställ kondomer	Web page	Dalarna	2022-12-07	Beställ kondomer - Region Dalarna
Hiv/STI informationsblad mars 2020	Text file	Dalarna	2022-12-07	mars-2020.pdf (regiondalarna.se)
Hiv/STI informationsblad maj 2020	Text file	Dalarna	2022-12-07	informationsblad-2020-05-maj.pdf (regiondalarna.se)
Hiv/STI informationsblad september 2020	Text file	Dalarna	2022-12-07	september-2020.pdf (regiondalarna.se)
Hiv/STI informationsblad november 2020	Text file	Dalarna	2022-12-07	november-2020.pdf (regiondalarna.se)
Hiv/STI informationsblad februari 2021	Text file	Dalarna	2022-12-07	informationsblad-2021-02-februari.pdf (regiondalarna.se)
Hiv/STI informationsblad maj 2021	Text file	Dalarna	2022-12-07	informationsblad-2021-05-maj.pdf (regiondalarna.se)
Hiv/STI informationsblad september 2021	Text file	Dalarna	2022-12-07	september-2021.pdf (regiondalarna.se)
Hiv/STI informationsblad december 2021	Text file	Dalarna	2022-12-07	informationsblad-2021-12-december.pdf (regiondalarna.se)
Hiv/STI informationsblad februari 2022	Text file	Dalarna	2022-12-07	informationsblad-2022-02-februari.pdf (regiondalarna.se)
Hiv/STI informationsblad juni 2022	Text file	Dalarna	2022-12-07	informationsblad-2022-06-juni.pdf (regiondalarna.se)
Hiv/STI informationsblad november 2022	Text file	Dalarna	2022-12-07	november-2022.pdf (regiondalarna.se)
Länsgemensam strategi med målbild och färdplan för God och Nära vård i Dalarna 2022-2030	Text file	Dalarna	2022-12-07	lansgemensam-strategi-god-nara-vard-dalarna.pdf (regiondalarna.se)
Ung i Dalarna i App Store	Web page	Dalarna	2022-12-07	Ung i Dalarna i App Store (apple.com)
När du behöver vård	Web page	Dalarna	2022-12-07	När du behöver vård - Region Dalarna
Barn- och elevhälsans verksamhetsbok	Text file	Gotland	2022-12-08	Barn- och elevhälsans verksamhetsbok (gotland.se)
Våld i nära relationer Riktlinjer barn	Text file	Gotland	2022-12-08	Socialförvaltningen (gotland.se)
(no title) SRHR presentation	Presentation slides	Gotland	2022-12-08	PowerPoint-presentation (gotland.se)
Unga nyanlända, migration, relationer normer och sexualitet	Presentation slides	Gotland	2022-12-08	Asylsökande och flyktingar i vården (gotland.se)
Workshop om sexuell hälsa med fokus på unga nyanlända	Presentation slides	Gotland	2022-12-08	Workshop om sexuell hälsa med fokus på unga nyanlända (gotland.se)
Fortbildningsmaterial om HBTQ och normkritik	Web page	Gotland	2022-12-08	Fortbildningsmaterial om HBTQ och normkritik - Region Gotland
Sexuell hälsa	Web page	Gotland	2022-12-08	Sexuell hälsa - Region Gotland
Hot och våld i nära relationer	Web page	Gotland	2022-12-08	Hot och våld i nära relationer - Region Gotland
Integrationsstrategi för Gotland 2017-2023	Text file	Gotland	2022-12-08	Integrationsstrategi för Gotland 2017-2023
Revidering av överenskommelse om samverkan kring barn och unga i behov av särskilt stöd samt tilläggsöverenskommelse om unga vuxna 18 – 25 år	Text file	Gotland	2022-12-08	Microsoft Word - Tjänsteskrivelse LK o BarnSam reviderad BUS samt SUV 2013 08 1 (gotland.se)
Program för god jämlik jämställd hälsa för Region Gotland	Text file	Gotland	2022-12-08	106768 (gotland.se)
Barnahus Gotland	Web page	Gotland	2022-12-08	Barnahus Gotland - Region Gotland
Folkhälsopolitiskt program - uppföljning	Text file	Gotland	2022-12-08	Folkhälsopolitiskt program - uppföljning (gotland.se)
Förbättrad funktion för ungdomshälsa	Text file	Gotland	2022-12-08	Ta facing exero eugait eugait, quisl et lorperit lum quis at, velit alit, qui bla feumsandre ex esent et vel ipsum er se mod e (gotland.se)
Rapport, Första linjen – en pilot av en helintegrerad mottagning för barn och unga 6–17 år med lättare till medelsvår psykisk ohälsa	Text file	Gotland	2022-12-08	110975 (gotland.se)
HBTQ+	Web page	Gotland	2022-12-08	HBTQ+ - Region Gotland
Första linjen – mottagning barn och ungas psykiska hälsa	Web page	Gotland	2022-12-08	Första linjen – mottagning barn och ungas psykiska hälsa - Region Gotland
Testa dig nu!	Web page	Gotland	2022-12-08	Testa dig nu! - Region Gotland
Barnmorskemottagningen	Web page	Gotland	2022-12-08	Barnmorskemottagningen - Region Gotland
Ungdomsmottagningen	Web page	Gotland	2022-12-08	Ungdomsmottagningen - Region Gotland
Ung på Gotland	Web page	Gotland	2022-12-08	Ung på Gotland - Region Gotland
Ungdomsmottagningen	Web page	Gotland	2022-12-08	Ungdomsmottagningen - Region Gotland
STI-mottagningen	Web page	Gotland	2022-12-08	STI-mottagningen - Region Gotland
Information om våld i nära relationer (multiple languages)	Web page	Gotland	2022-12-08	اطلاعات در مورد خشونت خانگی/Information om våld i nära relationer - Region Gotland
Våld i nära relationer	Web page	Gotland	2022-12-08	Våld i nära relationer - Region Gotland
Handlingsplan för förebyggande av hiv/STI och oönskade graviditeter 2018-2021	Text file	Gävleborg	2023-01-16	Handlingsplan för förebyggande av hiv STI och oönskade graviditeter 2018-2021
Arbets- och ansvarsfördelning för barn och ungdomars psykiska hälsa inom/mellan kommuner och Region Gävleborg	Text file	Gävleborg	2023-01-16	https://meetings.lg.se/pdfFile/pdfFile.aspx?objectID=n9Ck8BuRuya%2fH%2bvIzsTbtg%3d%3d
Gemensamma utgångspunkter för arbetet med barn och ungdomar	Text file	Gävleborg	2023-01-16	Gemensamma utgångspunkter barn och ungdomar - Region Gävleborg (regiongavleborg.se)
Jämlikt Gävleborg, Rapport från Jämlikhetsutredningen	Text file	Gävleborg	2023-01-16	Jämlikt Gävleborg, Rapport från Jämlikhetsutredningen (regiongavleborg.se)
Ensamkommande barn och unga i vården	Text file	Gävleborg	2023-01-16	https://www.uppdragpsykiskhalsa.se/verktyg/uppsokande-team-ensamkommande/?ladda_ned_verktyg=a784be4f18fbb610c2dd4fdec2e9d14c.pdf&namn=ensamkommande-barn-unga-v%C3%A5rd.pdf
HIV/STI - samordning	Web page	Gävleborg	2023-01-16	HIV/STI - samordning - Region Gävleborg (regiongavleborg.se)
Utbildnings- och informationsmaterial	Web page	Gävleborg	2023-01-16	Utbildnings- och informationsmaterial - Region Gävleborg (regiongavleborg.se)
Våld i nära relationer	Web page	Gävleborg	2023-01-16	Våld i nära relationer - Region Gävleborg (regiongavleborg.se)
Våld i nära relationer - Rutin Hälso- och sjukvård, Region Gävleborg	Text file	Gävleborg	2023-01-16	https://meetings.lg.se/pdfFile/pdfFile.aspx?objectID=34UImlYGBbmOfcaFybtzOQ%3d%3d
Jämställdhet	Web page	Gävleborg	2023-01-16	Jämställdhet - Region Gävleborg (regiongavleborg.se)
UPPDRAGSBESKRIVNING LOKALA HIV/STI-GRUPPER I GÄVLEBORGS LÄN	Text file	Gävleborg	2023-01-16	uppdragsbeskrivning_lokala_hivsti_grupper.pdf (regiongavleborg.se)
Uppföljning och redovisning av uppnådda resultat utifrån Ungdomsmottagningar i Gävleborgs handlingsplaner 2016- 2018	Text file	Gävleborg	2023-01-16	Uppföljning ungdomsmottagningar i Region Gävleborg 2016-2018 (regiongavleborg.se)
Redovisning av 2019 års stimulansmedel Ungdomsmottagningar i Region Gävleborg	Text file	Gävleborg	2023-01-16	Redovisning av 2019 års stimulansmedel - ungdomsmottagningar i Region Gävleborg (regiongavleborg.se)
Könssjukdomar för allmänheten	Web page	Gävleborg	2023-01-16	Könssjukdomar för allmänheten - Region Gävleborg (regiongavleborg.se)
Familjehälsa	Web page	Gävleborg	2023-01-16	Familjehälsa - Region Gävleborg (regiongavleborg.se)
Right to healthcare Information for asylum seekers and undocumented migrants	Text file	Gävleborg	2023-01-16	Rätt till vård – engelska – A4 (regiongavleborg.se)
Verksamhetsberättelse 2019 Kunskapsnätverket hiv/STI Mellansverige	Text file	Gävleborg	2023-01-16	verksamhetsberattelse_2019.pdf (regiongavleborg.se)
Verksamhetsberättelse 2022 Kunskapsnätverket hiv/STI Mellansverige	Text file	Gävleborg	2023-01-16	Verksamhetsberättelse HIV/STI mellansverige 2022 (regiongavleborg.se)
NÄRSJUKVÅRDEN 2022 UPPDRAGSBESKRIVNING OCH FÖRFRÅGNINGSUNDERLAG FÖR VÅRDVAL I NÄRSJUKVÅRDEN	Text file	Halland	2022-12-09	Uppdragsbeskrivning-VvH-närsjukvård-2022.pdf (regionhalland.se)
SPECIALISERAD ÖPPEN HÄLSO_x0002_OCH SJUKVÅRD 2022 UPPDRAGSBESKRIVNING OCH FÖRFRÅGNINGSUNDERLAG FÖR VÅRDVAL HALLAND SPECIALISERAD ÖPPENVÅRD	Text file	Halland	2022-12-09	Uppdragsbeskrivning-och-forfragningsunderlag-Vardval-Halland-specialiserad-oppenvard.pdf (regionhalland.se)
Hbtqi-diplomering	Web page	Halland	2022-12-09	Hbtqi-diplomering - Vårdgivare (regionhalland.se)
Sexuell och reproduktiv hälsa och rättigheter (SRHR)	Web page	Halland	2022-12-09	Sexuell och reproduktiv hälsa och rättigheter (SRHR) - Vårdgivare (regionhalland.se)
Könsstympning	Web page	Halland	2022-12-09	Könsstympning - Vårdgivare (regionhalland.se)
Dubbelt skydd	Web page	Halland	2022-12-09	Dubbelt skydd - Vårdgivare (regionhalland.se)
SRHR för asylsökande och nyanlända personer	Web page	Halland	2022-12-09	SRHR för asylsökande och nyanlända personer - Vårdgivare (regionhalland.se)
Utbildningar, verktyg och metoder	Web page	Halland	2022-12-09	Utbildningar, verktyg och metoder - Vårdgivare (regionhalland.se)
Våld i nära relationer inkluderat hedersrelaterat våld och förtryck	Web page	Halland	2022-12-09	Våld i nära relationer inkluderat hedersrelaterat våld och förtryck - Vårdgivare (regionhalland.se)
Styrande och stödjande dokument	Web page	Halland	2022-12-09	Styrande och stödjande dokument - Vårdgivare (regionhalland.se)
Stödmanual 1 - att tänka på inför att ställa frågor om våld i nära relationer	Text file	Halland	2022-12-09	https://vardgivare.regionhalland.se/app/uploads/2021/05/Stodmanual-1-Att-tanka-pa-infor-att-stalla-fragor-om-vald-i-nara-relationer_Final.docx
Stödmanual 2 - Samtal inför att ställa frågor om våld i nära relationer	Text file	Halland	2022-12-09	https://vardgivare.regionhalland.se/app/uploads/2021/05/Stodmanual-2-Samtal-infor-att-stalla-fragor-om-vald-i-nara-relationer_Final.docx
Stödmanual 3 - åtgärder när du ställt frågor om våld i nära relationer	Text file	Halland	2022-12-09	https://vardgivare.regionhalland.se/app/uploads/2021/05/Stodmanual-3-Atgarder-nar-du-stallt-fragor-om-vald-i-nara-relationer_Final.docx
Stödmanual 4 - åtgärder vid hedersrelaterat våld och förtryck	Text file	Halland	2022-12-09	https://vardgivare.regionhalland.se/app/uploads/2021/05/Stodmanual-4-Atgarder-vid-Hedersrelaterat-vald-och-fortryck_Final.docx
Stödmanual 5 - Brott mot barn - könsstympning, barnäktenskap och begäran om oskyldsintyg	Text file	Halland	2022-12-09	https://vardgivare.regionhalland.se/app/uploads/2021/05/Stodmanual-5-Atgarder-vid-oro-for-brott-mot-barn-konsstympning-barnaktenskap-och-begaran-om-oskuldsintyg_Final.docx
Stödmaterial 1 - Bilaga x. Evidensbaserade samband mellan våld i nära relation och hälsokonsekvenser	Text file	Halland	2022-12-09	https://vardgivare.regionhalland.se/app/uploads/2021/05/Stodmaterial-1-Evidensbaserade-samband-mellan-vald-i-nara-relationer-och-halsokonsekvenser-2021-01-19.docx
Stödmaterial 2 - Bilaga x. Förslag på innehåll i lokal rutin avseende våld i nära relationer inkluderat hedersrelaterat våld och förtryck	Text file	Halland	2022-12-09	https://vardgivare.regionhalland.se/app/uploads/2021/05/Stodmaterial-2-Forslag-pa-innehall-i-lokal-rutin-vald-i-nara-relationer-inkluderat-hedersrelaterat-vald-och-fortryck-2020-01-19.docx
Att uppmärksamma barn och vuxna med erfarenheter av våld	Text file	Halland	2022-12-09	https://vardgivare.regionhalland.se/app/uploads/2021/01/Till-VGW-Att-uppmarksamma-barn-och-vuxna-med-erfarenheter-av-vald-2020-12-30-EW.odt
Våld i nära relationer inkluderat hedersrelaterat våld och förtryck	Text file	Halland	2022-12-09	https://vardgivare.regionhalland.se/app/plugins/region-halland-api-styrda-dokument/download/get_dokument.php?documentGUID=RH-12435
Utbildning och kunskap om våld i nära relationer inkluderat hedersrelaterat våld och förtryck	Web page	Halland	2022-12-09	Utbildning och kunskap om våld i nära relationer inkluderat hedersrelaterat våld och förtryck - Vårdgivare (regionhalland.se)
Barnäktenskap och tvångsäktenskap	Web page	Halland	2022-12-09	Barnäktenskap och tvångsäktenskap - Vårdgivare (regionhalland.se)
Hedersrelaterat våld och förtryck	Web page	Halland	2022-12-09	Hedersrelaterat våld och förtryck - Vårdgivare (regionhalland.se)
Läs mer hos andra	Web page	Halland	2022-12-09	Läs mer hos andra - Vårdgivare (regionhalland.se)
Våld i nära relationer – en regional handbok	Text file	Halland	2022-12-09	Handbok-Vald-i-nara-relationer-2019.pdf (regionhalland.se)
Kontakter för hjälp och stöd	Web page	Halland	2022-12-09	Kontakter för hjälp och stöd - Vårdgivare (regionhalland.se)
Handläggningsöverenskommelse mellan närsjukvården och barn- och ungdomspsykiatrisk specialistvård	Text file	Halland	2022-12-09	Handläggningsöverenskommelse-mellan-närsjukvården-och-barn-och-ungdomspsykiatrisk-specialistvård.pdf (regionhalland.se)
Ungdomsmottagningen Halland i App Store	Web page	Halland	2022-12-09	Ungdomsmottagningen Halland i App Store (apple.com)
Ungdomsmottagningar	Web page	Halland	2022-12-09	Ungdomsmottagningar - Region Halland
Nära vård	Web page	Halland	2022-12-09	Nära vård - Region Halland
	Text file	Jämtland Härjedalen	2023-01-03	Handlingsplan 2017-2021.pdf (regionjh.se)
JämtBus Barn och unga i behov av särskilt stöd Överenskommelse om länsövergripande samverkan Jämtlands län	Text file	Jämtland Härjedalen	2023-01-03	JÄMTBUS (regionjh.se)
ANALYS PSYKISK HÄLSA BARN OCH UNGA JÄMTLANDS LÄN 2018	Text file	Jämtland Härjedalen	2023-01-03	ANALYS psykisk hälsa barn och unga Jämtlands län 2018 (regionjh.se)
Hälsoguider	Web page	Jämtland Härjedalen	2023-01-03	Hälsoguider - Region Jämtland Härjedalen (regionjh.se)
Boka en hälsoguide	Text file	Jämtland Härjedalen	2023-01-03	Boka en hälsoguide.pdf (regionjh.se)
Del 1 psykisk hälsa	Presentation slides	Jämtland Härjedalen	2023-01-03	Del 1 psykisk hälsa (regionjh.se)
KÖNSSTYMPNING – PATIENTINFORMATION	Text file	Jämtland Härjedalen	2023-01-03	43150.pdf (regionjh.se)
Important information letter from Swedish authorities regarding female genital mutilation (FGM)	Text file	Jämtland Härjedalen	2023-01-03	43152.pdf (regionjh.se)
Sveriges lag (1982:316) med förbud mot könsstympning av kvinnor	Text file	Jämtland Härjedalen	2023-01-03	43151.pdf (regionjh.se)
UM podden	Web page	Jämtland Härjedalen	2023-01-03	UM podden - Region Jämtland Härjedalen (regionjh.se)
Hbtqi- och mångfaldsdiplomering	Web page	Jämtland Härjedalen	2023-01-03	Hbtqi- och mångfaldsdiplomering - Region Jämtland Härjedalen (regionjh.se)
Hälso- och sjukvårdsnämndens uppföljning av arbetet mot könsrelaterat våld, våld i nära relationer, hedersrelaterat våld och förtryck inom hälso- och sjukvården och tandvården	Text file	Jämtland Härjedalen	2023-01-03	halso-och-sjukvardsnamndens-uppfoljning-av-arbetet-mot-konsrelaterat-vald-vald-i-nara-relationer-hedersrelaterat-vald-och-fortryck-inom-halso-och-sjukvarden-och-tandvardenpdf (regionjh.se)
Hälsoundersökning - Migranter Barn 0-17	Text file	Jämtland Härjedalen	2023-01-03	69392.pdf (regionjh.se)
Hälsoundersökning - Migranter vuxna från 18 år	Text file	Jämtland Härjedalen	2023-01-03	69583.pdf (regionjh.se)
Vårdprogram Könsstympning Region Jämtland Härjedalen	Text file	Jämtland Härjedalen	2023-01-03	48619.pdf (regionjh.se)
Studiebesök	Web page	Jämtland Härjedalen	2023-01-03	Studiebesök - Region Jämtland Härjedalen (regionjh.se)
Uppföljning av psykisk ohälsa bland unga	Text file	Jämtland Härjedalen	2023-01-03	uppfoljning-av-psykisk-ohalsa-bland-ungapdf-1 (regionjh.se)
Information på andra språk	Web page	Jämtland Härjedalen	2023-01-03	Information på andra språk - Region Jämtland Härjedalen (regionjh.se)
Förberedelse inför spiralinsättning eller spiraluttag på gynmottagningen eller operationsavdelningen	Text file	Jämtland Härjedalen	2023-01-03	37582.pdf (regionjh.se)
SMS-påminnelse från Ungdomsmottagningen	Text file	Jämtland Härjedalen	2023-01-03	37824.pdf (regionjh.se)
Välkommen till Region Jämtland Härjedalen!	Text file	Jämtland Härjedalen	2023-01-03	37350.pdf (regionjh.se)
Ungdomsmottagningarna - Noeredåastoehtimmieh	Web page	Jämtland Härjedalen	2023-01-03	Ungdomsmottagningarna - Noeredåastoehtimmieh - Region Jämtland Härjedalen (regionjh.se)
Filmer	Web page	Jämtland Härjedalen	2023-01-03	Filmer - Region Jämtland Härjedalen (regionjh.se)
Få hjälp med	Web page	Jämtland Härjedalen	2023-01-03	Få hjälp med - Region Jämtland Härjedalen (regionjh.se)
Drop-in	Web page	Jämtland Härjedalen	2023-01-03	Drop-in - Region Jämtland Härjedalen (regionjh.se)
Boka tid	Web page	Jämtland Härjedalen	2023-01-03	Boka tid - Region Jämtland Härjedalen (regionjh.se)
Våra mottagningar	Web page	Jämtland Härjedalen	2023-01-03	Våra mottagningar - Region Jämtland Härjedalen (regionjh.se)
Handlingsplan jämlik hälsa 2022-2023, till strategin Tillsammans för jämlik hälsa och ett bra liv i Jönköpings län 2016-2025	Text file	Jönköping	2023-01-03	Administrativt brev (rjl.se)
Överenskommelse ungdomsmottagningar Jönköpings län	Web page	Jönköping	2023-01-03	Överenskommelse ungdomsmottagningar Jönköpings län -Folkhälsa och sjukvård (rjl.se)
Modersmålsbaserad Hälsokommunikation	Web page	Jönköping	2023-01-03	Modersmålsbaserad Hälsokommunikation -Folkhälsa och sjukvård (rjl.se)
Hälsoguider - de som verkligen gör skillnad	Web page	Jönköping	2023-01-03	Hälsoguider - de som verkligen gör skillnad-Folkhälsa och sjukvård (rjl.se)
Hbtqi-föreläsning	Web page	Jönköping	2023-01-03	Hbtqi-föreläsning-Utveckling i Jönköpings län (rjl.se)
Hbtqi	Web page	Jönköping	2023-01-03	Hbtqi-Utveckling i Jönköpings län (rjl.se)
Utbildningar och material, barnrätt	Web page	Jönköping	2023-01-03	Utbildningar och material, barnrätt-Folkhälsa och sjukvård (rjl.se)
Stöd för skolsköterskor vid hälsosamtal	Web page	Jönköping	2023-01-03	Stöd för skolsköterskor vid hälsosamtal-Folkhälsa och sjukvård (rjl.se)
Sexuell hälsa	Web page	Jönköping	2023-01-03	Sexuell hälsa-Folkhälsa och sjukvård (rjl.se)
Sexit	Web page	Jönköping	2023-01-03	Sexit-Folkhälsa och sjukvård (rjl.se)
Dubbelt skydd	Web page	Jönköping	2023-01-03	Dubbelt skydd-Folkhälsa och sjukvård (rjl.se)
Sexuell hälsa barn och unga - hälsofrämjande och förebyggande arbete	Web page	Jönköping	2023-01-03	Sexuell hälsa barn och unga - hälsofrämjande och förebyggande arbete-Folkhälsa och sjukvård (rjl.se)
Sexuell hälsa	Web page	Jönköping	2023-01-03	Sexuell hälsa-Utveckling i Jönköpings län (rjl.se)
UM Jönköpings län online i App Store	Web page	Jönköping	2023-01-03	UM Jönköpings län online i App Store (apple.com)
Barn och ungas hälsa Praktiska anvisningar	Text file	Kalmar län	2023-01-16	praktiska-anvisningar-barn-och-ungas-halsa.pdf (regionkalmar.se)
Regionalt styrdokument 2021-2022 Länsgemensam ledning i samverkan inom socialtjänst och angränsande område hälso- och sjukvård och skolan	Text file	Kalmar län	2023-01-16	regionalt_styrdokument_lgl_2021-2022.pdf (regionkalmar.se)
Handlingsplaner 2021–2022 Samordnande- och samverkansområdesgrupperna	Text file	Kalmar län	2023-01-16	handlingsplaner-lgl-2021-2022.pdf (regionkalmar.se)
Handlingsplan 2021–2022 Samordnande grupp barn och unga	Text file	Kalmar län	2023-01-16	handlingsplan_barn-och-unga_2021_2022_.pdf (regionkalmar.se)
Handlingsplan för jämställdhet som innefattar våld i nära relationer, hedersrelaterat våld och könsstympning	Text file	Kalmar län	2023-01-16	handlingsplan-for-jamstalldhet-som-innefattar-vald-i-nara-relationer-hedersrelaterat-vald-och-konsstympning.pdf (regionkalmar.se)
Informationsmaterial till asylsökande och nyanlända	Web page	Kalmar län	2023-01-16	Informationsmaterial till asylsökande och nyanlända - Vårdgivare Region Kalmar län
Könsstympning	Web page	Kalmar län	2023-01-16	Könsstympning - Vårdgivare Region Kalmar län
Stöd för att våga fråga	Text file	Kalmar län	2023-01-16	stod-for-att-vaga-fraga.pdf (regionkalmar.se)
Riktlinjer, rutiner och vårdens ansvar	Web page	Kalmar län	2023-01-16	Riktlinjer och rutiner - Vårdgivare Region Kalmar län
Om våld i nära relationer	Web page	Kalmar län	2023-01-16	Om våld i nära relationer - Vårdgivare Region Kalmar län
Filmer och kunskapsstöd	Web page	Kalmar län	2023-01-16	Utbildningsmaterial - Vårdgivare Region Kalmar län
Regionplan | 2022-2024	Text file	Kalmar län	2023-01-16	regionplan-2022_2024_webb.pdf (regionkalmar.se)
Regionplan | 2023-2025	Text file	Kalmar län	2023-01-16	regionplan-2023-2025.pdf (regionkalmar.se)
Delårsrapport | 2022-04	Text file	Kalmar län	2023-01-16	delarsrapport-2022-04.pdf (regionkalmar.se)
Delårsrapport | 2022-08	Text file	Kalmar län	2023-01-16	delarsrapport-2022-08.pdf (regionkalmar.se)
Användning och erfarenheter av ett svenskt-arabiskt dialogstöd som används inom mödrahälsovården	Web page	Kronoberg	2023-01-05	Vårdgivarwebben - Användning och erfarenheter av ett svenskt-arabiskt dialogstöd som används inom mödrahälsovården (regionkronoberg.se)
BARNS OCH UNGDOMARS HÄLSA OCH LEVNADSVANOR I KRONOBERGS LÄN 2021	Text file	Kronoberg	2023-01-05	Barn och ungdomars hälsa och levnadsvanor i Kronobergs län 2021 (regionkronoberg.se)
Friends to friends	Web page	Kronoberg	2023-01-05	Vårdgivarwebben - Friends to friends (regionkronoberg.se)
Friends to friends kontaktuppgifter för hänvisning	Text file	Kronoberg	2023-01-05	Friends to friends kontaktuppgifter för hänvisning (regionkronoberg.se)
Rätt att veta! - Information om RFSL Kronobergs arbete med att möta nyanlända	Video	Kronoberg	2023-01-05	Rätt att veta! - Information om RFSL Kronobergs arbete med att möta nyanlända | Öppna Kanalen Kronoberg (okv.se)
Information till föräldrar Om kvinnlig könsstympning	Text file	Kronoberg	2023-01-05	kvinnlig-konsstympning-information-till-foraldrar_svenska.pdf (regionkronoberg.se)
Förbud mot kvinnlig könsstympning i Sverige	Text file	Kronoberg	2023-01-05	forbud-mot-kvinnlig-konsstympning-i-sverige---svenska-2017.pdf (regionkronoberg.se)
Hbtqi-diplomera din verksamhet! Utbildningstillfälle 2	Presentation slides	Kronoberg	2023-01-05	PowerPoint-presentation (regionkronoberg.se)
Handledning Kronobarnsmodellen	Text file	Kronoberg	2023-01-05	handledning-praxismodellbarnets-plan-version-3-210929.pdf (regionkronoberg.se)
Skydd mot våldsutsatthet	Web page	Kronoberg	2023-01-05	Vårdgivarwebben - Skydd mot våldsutsatthet (regionkronoberg.se)
Hedersrelaterat våld och förtryck	Web page	Kronoberg	2023-01-05	Vårdgivarwebben - Hedersrelaterat våld och förtryck (regionkronoberg.se)
Könsstympning av kvinnor och flickor	Web page	Kronoberg	2023-01-05	Vårdgivarwebben - Könsstympning av kvinnor och flickor (regionkronoberg.se)
Checklista vid misstanke om kvinnlig könsstympning	Text file	Kronoberg	2023-01-05	Checklista vid misstanke om att bar far illa (regionkronoberg.se)
Vem gör vad inom Region Kronoberg kring könsstympning av flickor och kvinnor?	Text file	Kronoberg	2023-01-05	vem-gor-vad-inom-region-kronoberg-kring-konsstympning-av-flickor-och-kvinnor.pdf (regionkronoberg.se)
Förebyggande och praktiskt arbete mot KÖNSSTYMPNING AV FLICKOR OCH KVINNOR i Kronobergs län	Text file	Kronoberg	2023-01-05	forebyggande-och-praktiskt-arbete-mot-konsstympning-av-flickor-och-kvinnor-i-kronobergs-lan.pdf (regionkronoberg.se)
Våld i nära relationer	Web page	Kronoberg	2023-01-05	Vårdgivarwebben - Våld i nära relationer (regionkronoberg.se)
Handlingsplan våld i nära relationer, barn som far illa och hedersrelaterat våld och förtryck	Text file	Kronoberg	2023-01-05	handlingsplan-vald-i-nara-relationer-barn-som-far-illa-och-hedersrelaterat-vald-och-fortryck199981-1_tmp.pdf (regionkronoberg.se)
Rutin – vårddokumentation för våldsutsatta personer	Text file	Kronoberg	2023-01-05	Rapport (regionkronoberg.se)
Definitioner av våldsutsatthet samt relevanta länkar	Text file	Kronoberg	2023-01-05	Definitioner av våldsutsatthet samt relevanta länkar (regionkronoberg.se)
Sexuell hälsa	Web page	Kronoberg	2023-01-05	Vårdgivarwebben - Sexuell hälsa (regionkronoberg.se)
Utbildningsmaterial - HBTQI-diplomering	Web page	Kronoberg	2023-01-05	Region Kronoberg - Utbildningsmaterial - HBTQI-diplomering
BARNENS BÄSTA GÄLLER! I KRONOBERG	Text file	Kronoberg	2023-01-05	informationsfolder-bbik-pdfny.pdf (regionkronoberg.se)
Blödningar och mens	Web page	Norrbotten	2023-01-03	Blödningar och mens - Gyn i norr
Preventivmedel	Web page	Norrbotten	2023-01-03	Preventivmedel - Gyn i norr
Könssjukdomar	Web page	Norrbotten	2023-01-03	Könssjukdomar - Gyn i norr
HBTQ	Web page	Norrbotten	2023-01-03	HBTQ - Gyn i norr
SAM-guiden	Text file	Norrbotten	2023-01-03	sam-guiden.pdf (norrbotten.se)
Om hedersrelaterat våld och förtryck	Web page	Norrbotten	2023-01-03	Om hedersrelaterat våld och förtryck - Samverkan mot våld (samverkanmotvald.se)
Mäns våld mot kvinnor	Web page	Norrbotten	2023-01-03	Mäns våld mot kvinnor - Samverkan mot våld (samverkanmotvald.se)
Barn och unga	Web page	Norrbotten	2023-01-03	Barn och unga - Samverkan mot våld (samverkanmotvald.se)
Utövar du hot eller våld ?	Web page	Norrbotten	2023-01-03	Utövar du hot eller våld ? - Samverkan mot våld (samverkanmotvald.se)
Informationsmaterial	Web page	Norrbotten	2023-01-03	Informationsmaterial - Samverkan mot våld (samverkanmotvald.se)
Responsed Based Practise (RBP)	Web page	Norrbotten	2023-01-03	Responsed Based Practise (RBP) - Samverkan mot våld (samverkanmotvald.se)
Om Una Norrbotten	Web page	Norrbotten	2023-01-03	Om Una Norrbotten - Samverkan mot våld (samverkanmotvald.se)
Vägledning	Web page	Norrbotten	2023-01-03	Vägledning - Samverkan mot våld (samverkanmotvald.se)
Kompetensteamet	Web page	Norrbotten	2023-01-03	Kompetensteamet - Samverkan mot våld (samverkanmotvald.se)
Start - Samverkan mot våld	Web page	Norrbotten	2023-01-03	Start - Samverkan mot våld (samverkanmotvald.se)
Om oss - Samverkan mot våld	Web page	Norrbotten	2023-01-03	Om oss - Samverkan mot våld (samverkanmotvald.se)
Övergripande beskrivning av primärvårdsuppdraget	Text file	Norrbotten	2023-01-03	Kort dokument (nll.se)
Region Norrbottens handlingsplan 2018 – 2022 -för en förbättrad och mer jämlik och jämställd folkhälsa	Text file	Norrbotten	2023-01-03	regionens-handlingsplan-rlg-25-juni.pdf (norrbotten.se)
Smittskydd Region Norrbotten Verksamhetsplan 2022	Text file	Norrbotten	2023-01-03	Verksamhetsplan Smittskydd Norrbotten samt Strama Norrbotten (nll.se)
Länsgemensam analys och handlingsplan för psykisk hälsa i Norrbotten 2021-2025	Text file	Norrbotten	2023-01-03	Länsgemensam analys och handlingsplan för psykisk hälsa i Norrbotten 2021 (nll.se)
Folkhälsan i Norrbotten - före, under och efter coronapandemin	Text file	Norrbotten	2023-01-03	Folkhälsan i Norrbotten - före, under och efter coronapandemin (nll.se)
Analys av hälsa i HBTQ+gruppen Fokus Norr	Text file	Norrbotten	2023-01-03	Analys av hälsa i HBTQ+gruppen (nll.se)
Sexuell hälsa och rättigheter i norrlänen	Text file	Norrbotten	2023-01-03	Sexuell hälsa och rättigheter i norrlänen 2021 (nll.se)
Identifiera och utveckla metoder för förbättrat stöd för utsatta gruppe	Text file	Norrbotten	2023-01-03	Identifiera och utveckla metoder för förbättrat stöd för utsatta grupper (nll.se)
STI-portalen i Norrbotten	Web page	Norrbotten	2023-01-03	STI-portalen i Norrbotten - Region Norrbotten (nllplus.se)
VÅGA FRÅGA BARN OCH UNGA LATHUND FÖR FRÅGOR OM VÅLD TILL BARN	Text file	Norrbotten	2023-01-03	Våga fråga - ställa frågor om våld till barn och unga.pdf (nll.se)
Kvinnlig könsstympning	Text file	Norrbotten	2023-01-03	Kvinnlig könsstympning (nll.se)
Sexuella övergrepp på UM	Text file	Norrbotten	2023-01-03	Sexuella övergrepp på UM (nll.se)
Anvisning för arbete med våldsutsatta patienter	Text file	Norrbotten	2023-01-03	Anvisning för arbete med våld i nära relation (nll.se)
Norrbottens folkhälsostrategi 2018-2026 För en bättre och mer jämlik och jämställd folkhälsa	Text file	Norrbotten	2023-01-03	Skicka Marianne statistik förädrarpenning. Samt arbete och utb.Norrbottens folkhälsostrategi 2018-2026 (nll.se)
Plan för gruppen för sexuell hälsa Region Norrbotten 2022-2024	Text file	Norrbotten	2023-01-03	Plan för gruppen för sexuell hälsa
Ung i norr i App Store	Web page	Norrbotten	2023-01-03	Ung i norr i App Store (apple.com)
PROTOKOLL Regionstyrelsen 14 september 2022	Text file	Norrbotten	2023-01-03	Regionstyrelsens protokoll 2022-0-14 (nll.se)
PROTOKOLL Regionstyrelsen 30 mars 2022	Text file	Norrbotten	2023-01-03	Regionstyrelsens protokoll 2022-03-30 (nll.se)
PROTOKOLL Regionstyrelsen 30 mars 2021	Text file	Norrbotten	2023-01-03	Regionstyrelsens protokoll 2021-03-30 (nll.se)
En studie om genomförandet av Agenda 2030 i Norrbottens län	Text file	Norrbotten	2023-01-03	Agenda 2030 (nll.se)
Samverkan för barn och unga En utvärdering av Norrbusöverenskommelsen i Norrbotten	Text file	Norrbotten	2023-01-03	Utvärdering slutversion Norrbusöverenskommelsen juni 2019_.pdf (nll.se)
SLUTRAPPORT Projektet Hbtq+, psykisk hälsa och suicidprevention	Text file	Norrbotten	2023-01-03	slutrapport_hbtq.pdf (norrbotten.se)
Sjukvårdsberedningens verksamhetsrapport 2020	Text file	Norrbotten	2023-01-03	Sjukvårdsberedningens verksamhetsrapport 2020.pdf (nll.se)
Sjukvårdsberedningens verksamhetsrapport 2021	Text file	Norrbotten	2023-01-03	Sjukvårdsberedningens verksamhetsrapport 2021 (nll.se)
Hälsa och livsstil	Web page	Norrbotten	2023-01-03	Hälsa och livsstil - Region Norrbotten
Psykisk hälsa	Web page	Norrbotten	2023-01-03	Psykisk hälsa - Region Norrbotten
Ungdomsmottagningar	Web page	Norrbotten	2023-01-03	Ungdomsmottagningar - Region Norrbotten
Digital vård och digitala tjänster	Web page	Norrbotten	2023-01-03	Digital vård och digitala tjänster - Region Norrbotten
Sök och hitta vård	Web page	Norrbotten	2023-01-03	Sök och hitta vård - Region Norrbotten
Vi måste snacka om…	Web page	Northern regions (Jämtland-Härjedalen, Norrbotten, Västerbotten, Västernorrland)	2023-01-17	Vi måste snacka om - Normbanken
Vi måste snacka om… HANDLEDNING	Text file	Northern regions (Jämtland-Härjedalen, Norrbotten, Västerbotten, Västernorrland)	2023-01-17	Vi-måste-snacka-om-handledning.pdf (normbanken.se)
Nästan allt om sex i Sverige	Web page	Northern regions (Jämtland-Härjedalen, Norrbotten, Västerbotten, Västernorrland)	2023-01-17	Nästan allt om sex i Sverige - Normbanken
Nästan allt om sex i Sverige HANDLEDNING	Text file	Northern regions (Jämtland-Härjedalen, Norrbotten, Västerbotten, Västernorrland)	2023-01-17	Nastan-allt-om-sex-i-Sverige-handledning.pdf (normbanken.se)
Normkritik	Web page	Northern regions (Jämtland-Härjedalen, Norrbotten, Västerbotten, Västernorrland)	2023-01-17	Normkritik - Normbanken
Normbanken	Web page	Northern regions (Jämtland-Härjedalen, Norrbotten, Västerbotten, Västernorrland)	2023-01-17	Normbanken - Normbanken
PUBLIKATIONER	Web page	Skåne	2023-01-17	Publikationer | Partnerskap Skåne (partnerskapskane.se)
MILSA	Web page	Skåne	2023-01-17	MILSA | Partnerskap Skåne (partnerskapskane.se)
SHK	Web page	Skåne	2023-01-17	SHK | Partnerskap Skåne (partnerskapskane.se)
MATERIAL	Web page	Skåne	2023-01-17	Material | Partnerskap Skåne (partnerskapskane.se)
MATERIAL SHK	Web page	Skåne	2023-01-17	Material | Partnerskap Skåne (partnerskapskane.se)
Sexuell och reproduktiv hälsa och rättigheter Kunskaps- och metodstöd till temana Kvinnans hälsa, Mannens hälsa och Hiv/STI	Text file	Skåne	2023-01-17	http://partnerskapskane.se/file_download/12/Kunskapsst%C3%B6d+SRHR.pdf
PARTNERSKAP SKÅNE	Web page	Skåne	2023-01-17	Partnerskap Skåne | Partnerskap Skåne (partnerskapskane.se)
Migration och hälsa En omvärldsanalys utifrån Kunskapscentrum migration och hälsas uppdrag	Text file	Skåne	2023-01-17	migration-och-halsa---en-omvarldsanalys-utifran-kunskapscentrum-migration-och-halsas-uppdrag.pdf (skane.se)
Jämlik hälso- och sjukvård ur ett migrationsperspektiv Rapport om möjliga indikatorer för kvalitetsuppföljning i Region Skåne	Text file	Skåne	2023-01-17	jamlik-halso--och-sjukvard-ur-ett-migrationsperspektiv.pdf (skane.se)
Vad vi vet om tortyr och dess konsekvenser En kunskapskartläggning inom hälso- och sjukvården i Region Skåne	Text file	Skåne	2023-01-17	Vad vi vet om tortyr och dess konsekvenser - En kunskapskartläggning inom hälso- och sjukvården i Region Skåne (skane.se)
Utveckling migration och hälsa	Web page	Skåne	2023-01-17	Utveckling migration och hälsa - Vårdgivare Skåne (skane.se)
EN VIKTIG BOK OM OMSORG Metodhandbok i att stötta ensamkommande unga	Text file	Skåne	2023-01-17	en-viktig-bok-om-omsorg_andra-upplagan_2019_digitalversion-a.pdf (skane.se)
Identifiera, utreda och behandla tortyrskador Handledning för vårdpersonal som möter patienter med tortyrerfarenheter	Text file	Skåne	2023-01-17	Identifiera, utreda och behandla tortyrskador (skane.se)
FOLKHÄLSORAPPORT BARN OCH UNGA I SKÅNE	Text file	Skåne	2023-01-17	Folkhälsorapport barn och unga i Skåne: Förord (skane.se)
När barnets rättigheter är hälso_x0002_och sjukvårdens skyldighet Om Region Skånes arbete med barn i utsatta livssituationer	Text file	Skåne	2023-01-17	När barnets rättigheter är hälso- och sjukvårdens skyldighet - Om Region Skånes arbete med barn i utsatta livssituationer (skane.se)
Sexuell hälsa	Web page	Skåne	2023-01-17	Sexuell hälsa - Vårdgivare Skåne (skane.se)
Barn och ungdomars hälsa	Web page	Skåne	2023-01-17	Barn och ungdomars hälsa, vårdriktlinjer - Vårdgivare Skåne (skane.se)
Regionalt vårdprogram mot våld i nära relationer, hedersrelaterat våld och förtryck	Text file	Skåne	2023-01-17	Regionalt vårdprogram mot våld i nära relationer (skane.se)
Vårdprogram om vård och stöd efter tortyr	Text file	Skåne	2023-01-17	Vårdprogram om vård och stöd efter tortyr (skane.se)
Smittskydd	Web page	Skåne	2023-01-17	Smittskydd - Vårdgivare Skåne (skane.se)
Våld i nära relationer, hedersrelaterat våld och förtryck	Web page	Skåne	2023-01-17	Våld i nära relationer - Vårdgivare Skåne (skane.se)
Strategi för sexuell och reproduktiv hälsa i Region Skåne 2011–2015	Text file	Skåne	2023-01-17	strategi_for_sexuell_och_reproduktiv_halsa_i_skane.pdf
Riktlinjer mot våld i nära relationer	Text file	Skåne	2023-01-17	Riktlinjer mot våld i nära relationer (skane.se)
UM Skåne Online	Web page	Skåne	2023-01-17	UM Skåne online (visibacare.com)
Föräldrastöd i grupp inom mödra- och barnhälsovården i Skåne | 2017	Text file	Skåne	2023-01-17	foraldrastod-i-grupp-inom-modra--och-barnhalsovarden-i-skane-2017.pdf
Till dig som är tonåring och blivit utsatt för sexuellt övergrepp, t .ex . en våldtäkt	Text file	Skåne	2023-01-17	Sexuella övergrepp barn. Infobroschyr tonåring 2020-09-22 (skane.se)
Sök vård online	Web page	Skåne	2023-01-17	Sök vård online - Primärvården Skåne (skane.se)
New in Sweden	Web page	Stockholm	2023-01-17	New in Sweden (barnmorskemottagningar.se)
Recept och råd om preventivmedel	Web page	Stockholm	2023-01-17	Recept och råd om preventivmedel (barnmorskemottagningar.se)
Akutmetoder	Web page	Stockholm	2023-01-17	Akutmetoder (barnmorskemottagningar.se)
Preventivmedel med hormoner	Web page	Stockholm	2023-01-17	Preventivmedel med hormoner (barnmorskemottagningar.se)
Preventivmedel Utan hormoner	Web page	Stockholm	2023-01-17	Preventivmedel Utan hormoner (barnmorskemottagningar.se)
Provtagning	Web page	Stockholm	2023-01-17	Provtagning (barnmorskemottagningar.se)
Om oss	Web page	Stockholm	2023-01-17	Om oss (barnmorskemottagningar.se)
13 Anmälan av delegationsbeslut VKN 2021-0261	Text file	Stockholm	2023-01-17	13 Anmälan av delegationsbeslut.pdf
Enheten för SRHR	Web page	Stockholm	2023-01-17	Enheten för SRHR (regionstockholm.se)
Centrum för epidemiologi och samhällsmedicin Årsrapport 2020	Text file	Stockholm	2023-01-17	Centrum för epidemiologi och samhällsmedicin - Årsrapport 2020 (folkhalsoguiden.se)
Centrum för epidemiologi och samhällsmedicin Årsrapport 2021	Text file	Stockholm	2023-01-17	Centrum för epidemiologi och samhällsmedicins (CES) årsrapport 2021 (regionstockholm.se)
Genomförda seminarier	Web page	Stockholm	2023-01-17	Genomförda seminarier (elevhalsoportalen.se)
Sexualitet och relationer	Web page	Stockholm	2023-01-17	Sexualitet och relationer (elevhalsoportalen.se)
Självbedömningsenkäter	Web page	Stockholm	2023-01-17	Självbedömningsenkäter (elevhalsoportalen.se)
SJÄLVBEDÖMNINGSENKÄT SEXUALITET OCH RELATIONER	Web page	Stockholm	2023-01-17	SJÄLVBEDÖMNINGSENKÄT SEXUALITET OCH RELATIONER 2022/23Elevhälsoportalen-Skola: Undersökningen genomförs via Webropol (webropolsurveys.com)
Frågebatteri med förslag på elevhälsofrågor Årskurs 4-6	Text file	Stockholm	2023-01-17	Elevhälsoportalens batteri med elevhälsofrågor åk 4-6 (elevhalsoportalen.se)
Frågebatteri med förslag på elevhälsofrågor Årskurs 7-9	Text file	Stockholm	2023-01-17	Elevhälsoportalen batteri med elevhälsofrågor för åk 7-9 (elevhalsoportalen.se)
Frågebatteri med förslag på elevhälsofrågor Årkurs 1–3 i Gymnasiet	Text file	Stockholm	2023-01-17	Elevhälsoportalen batteri med elevhälsofrågor för gymnasiet (elevhalsoportalen.se)
Coronapandemin och sexuell och reproduktiv hälsa och rättigheter (SRHR) − vad vet vi fram till nu?	Text file	Stockholm	2023-01-17	Corona och SRHR - vad vet vi nu?
Coronapandemin och sexuell och reproduktiv hälsa och rättigheter (SRHR) i Stockholms län	Text file	Stockholm	2023-01-17	Corona och SRHR i Stockholms län
Sexuell hälsa och sexuell utsatthet i Stockholms län	Text file	Stockholm	2023-01-17	Sexuell hälsa och sexuell utsatthet i Stockholms län
Våld i nära relationer En delrapport om rutiner och behov för upptäckt och åtgärder inom vuxenpsykiatrin i Stockholms läns landsting	Text file	Stockholm	2023-01-17	Våld i nära relationer Delrapport om rutiner och behov
Folkhälsoarbete i Stockholms län Exempel på projekt 2014	Text file	Stockholm	2023-01-17	Folkhälsoarbete i Stockholms län
Våld i nära relationer En kartläggning av vilka rutiner och behov som finns för upptäckt och åtgärder inom hälso- och sjukvården i Stockholms läns landsting	Text file	Stockholm	2023-01-17	Våld i nära relationer En kartläggning av vilka rutiner och behov som finns
Våld i nära relationer En delrapport om rutiner och behov för upptäckt och åtgärder inom mödra- och barnhälsovård, barn- och ungdomsmedicinska mottagningar samt ungdomsmottagningar inom Stockholms läns landsting	Text file	Stockholm	2023-01-17	Våld i nära relationer En delrapport om rutiner och behov UM
Unga vuxna med självrapporterad psykisk ohälsa Var söker de hjälp inom landstingsvården? Söker de i högre utsträckning än andra?	Text file	Stockholm	2023-01-17	Unga vuxna med självrapporterad psykisk ohälsa
MHV-podden	Web page	Stockholm	2023-01-17	MHV-podden - Kunskapsstöd för vårdgivare (kunskapsstodforvardgivare.se)
Mödrahälsovård, Sexuell och Reproduktiv Hälsa	Text file	Stockholm	2023-01-17	Sexuell-reproduktiv hälsa.pdf (kunskapsstodforvardgivare.se)
Årsrapport Barnmorskemottagningarna i Stockholms län 2019	Text file	Stockholm	2023-01-17	Arsrapport modrahalsovard.pdf (kunskapsstodforvardgivare.se)
Årsrapport Barnmorskemottagningarna i Stockholms län 2020	Text file	Stockholm	2023-01-17	Årsrapport-mödrahälsovård.pdf (kunskapsstodforvardgivare.se)
Årsrapport Barnmorskemottagningarna i Stockholms län 2021	Text file	Stockholm	2023-01-17	Arsrapport modrahalsovard 2022.pdf (kunskapsstodforvardgivare.se)
Våld i nära relationer	Web page	Stockholm	2023-01-17	Våld i nära relationer - Kunskapsstöd för vårdgivare (kunskapsstodforvardgivare.se)
Regionalt vårdprogram 2019 Våld i nära relationer	Text file	Stockholm	2023-01-17	vald-i-nara-relationer.pdf (kunskapsstodforvardgivare.se)
Våld i nära relationer	Web page	Stockholm	2023-01-17	Våld i nära relationer - Viss.nu
Patient_x0002_information om kvinnlig omskärelse	Text file	Stockholm	2023-01-17	Patientinfo könsstympning Svenska - print.pdf (kunskapsstodforvardgivare.se)
Är du ung och utsatt?	Web page	Stockholm	2023-01-17	Är du ung och utsatt? - Origo (stockholm.se)
Kärlek	Web page	Stockholm	2023-01-17	Kärlek - Origo (stockholm.se)
Kropp & Kön	Web page	Stockholm	2023-01-17	Kropp & Kön - Origo (stockholm.se)
Vänner	Web page	Stockholm	2023-01-17	Vänner - Origo (stockholm.se)
Familj	Web page	Stockholm	2023-01-17	Familj - Origo (stockholm.se)
Dina rättigheter	Web page	Stockholm	2023-01-17	Dina rättigheter - Origo (stockholm.se)
Äktenskap	Web page	Stockholm	2023-01-17	Äktenskap - Origo (stockholm.se)
Media	Web page	Stockholm	2023-01-17	Media - Origo (stockholm.se)
Dölj ditt besök	Web page	Stockholm	2023-01-17	Dölj ditt besök - Origo (stockholm.se)
Ungdomars egna berättelser	Web page	Stockholm	2023-01-17	Ungdomars egna berättelser - Origo (stockholm.se)
Vanliga frågor	Web page	Stockholm	2023-01-17	Vanliga frågor - Origo (stockholm.se)
Utbildningar	Web page	Stockholm	2023-01-17	Utbildningar - Origo (stockholm.se)
Informations- och utbildningsmaterial	Web page	Stockholm	2023-01-17	Informations- och utbildningsmaterial - Origo (stockholm.se)
Bra länkar	Web page	Stockholm	2023-01-17	Bra länkar - Origo (stockholm.se)
Arbetar du med unga?	Web page	Stockholm	2023-01-17	Arbetar du med unga? - Origo (stockholm.se)
Vad är Origo	Web page	Stockholm	2023-01-17	Vad är Origo - Origo (stockholm.se)
Huvudmän	Web page	Stockholm	2023-01-17	Huvudmän - Origo (stockholm.se)
Vilka är vi?	Web page	Stockholm	2023-01-17	Vilka är vi? - Origo (stockholm.se)
Origo Stockholm	Web page	Stockholm	2023-01-17	Origo Stockholm - Origo
Tvångsäktenskap	Web page	Stockholm	2023-01-17	Tvångsäktenskap - Origo (stockholm.se)
Orolig för utlandsresa?	Web page	Stockholm	2023-01-17	Orolig för utlandsresa? - Origo (stockholm.se)
Hur kan vi hjälpa dig?	Web page	Stockholm	2023-01-17	Hur kan vi hjälpa dig? - Origo (stockholm.se)
Andra du kan kontakta	Web page	Stockholm	2023-01-17	Andra du kan kontakta - Origo (stockholm.se)
Hur arbetar vi?	Web page	Stockholm	2023-01-17	Hur arbetar vi? - Origo (stockholm.se)
Kondom	Web page	Stockholm	2023-01-17	Kondom (stockholmsmansmottagning.se)
Använd kondom så här	Web page	Stockholm	2023-01-17	Använd kondom så här (stockholmsmansmottagning.se)
Glidmedel	Web page	Stockholm	2023-01-17	Glidmedel (stockholmsmansmottagning.se)
Skönare sex med kondom	Web page	Stockholm	2023-01-17	Skönare sex med kondom (stockholmsmansmottagning.se)
Storleken har betydelse	Web page	Stockholm	2023-01-17	Storleken har betydelse (stockholmsmansmottagning.se)
Säkrare sex med kondom	Web page	Stockholm	2023-01-17	Säkrare sex med kondom (stockholmsmansmottagning.se)
Sex och samlevnad	Web page	Stockholm	2023-01-17	Sex och samlevnad (stockholmsmansmottagning.se)
Kön och trans	Web page	Stockholm	2023-01-17	Kön och trans (stockholmsmansmottagning.se)
Sexuell läggning och HBTQ	Web page	Stockholm	2023-01-17	Sexuell läggning och HBTQ (stockholmsmansmottagning.se)
Sexuell lust	Web page	Stockholm	2023-01-17	Sexuell lust (stockholmsmansmottagning.se)
Onani	Web page	Stockholm	2023-01-17	Onani (stockholmsmansmottagning.se)
Relationer	Web page	Stockholm	2023-01-17	Relationer (stockholmsmansmottagning.se)
Erektionssvårigheter	Web page	Stockholm	2023-01-17	Erektionssvårigheter (stockholmsmansmottagning.se)
Tidig eller sen utlösning	Web page	Stockholm	2023-01-17	Tidig eller sen utlösning (stockholmsmansmottagning.se)
Könssjukdomar	Web page	Stockholm	2023-01-17	Könssjukdomar (stockholmsmansmottagning.se)
Tecken på könssjukdom	Web page	Stockholm	2023-01-17	Tecken på könssjukdom (stockholmsmansmottagning.se)
Smittskyddslagen och partnerspårning	Web page	Stockholm	2023-01-17	Smittskyddslagen och partnerspårning (stockholmsmansmottagning.se)
Penis	Web page	Stockholm	2023-01-17	Penis (stockholmsmansmottagning.se)
Stånd/erektion	Web page	Stockholm	2023-01-17	Stånd/erektion (stockholmsmansmottagning.se)
Hygien	Web page	Stockholm	2023-01-17	Hygien (stockholmsmansmottagning.se)
Pung	Web page	Stockholm	2023-01-17	Pung (stockholmsmansmottagning.se)
Kolla pungen	Web page	Stockholm	2023-01-17	Kolla pungen (stockholmsmansmottagning.se)
Sperma och utlösning	Web page	Stockholm	2023-01-17	Sperma och utlösning (stockholmsmansmottagning.se)
Prostata	Web page	Stockholm	2023-01-17	Prostata (stockholmsmansmottagning.se)
Kolla prostatan	Web page	Stockholm	2023-01-17	Kolla prostatan (stockholmsmansmottagning.se)
Stockholms mansmottagning	Web page	Stockholm	2023-01-17	Stockholms mansmottagning
Om oss	Web page	Stockholm	2023-01-17	Om oss (stockholmsmansmottagning.se)
Kontakt	Web page	Stockholm	2023-01-17	Kontakt (stockholmsmansmottagning.se)
Kondomrummet	Web page	Stockholm	2023-01-17	Kondomrummet (stockholmsmansmottagning.se)
Testning och könssjukdomar	Web page	Stockholm	2023-01-17	Testning och könssjukdomar (stockholmsmansmottagning.se)
Så går det till att testa sig	Web page	Stockholm	2023-01-17	Så går det till att testa sig (stockholmsmansmottagning.se)
Tester på Stockholms mansmottagning	Web page	Stockholm	2023-01-17	Tester på Stockholms mansmottagning
Relationer	Web page	Stockholm	2023-01-17	Relationer (stockholmsexuellhalsa.se)
Stockholms mottagning för sexuell hälsa	Web page	Stockholm	2023-01-17	Stockholms mottagning för sexuell hälsa (stockholmsexuellhalsa.se)
Om oss - Stockholms mottagning för sexuell hälsa	Web page	Stockholm	2023-01-17	Om oss - Stockholms mottagning för sexuell hälsa (stockholmsexuellhalsa.se)
Vi erbjuder	Web page	Stockholm	2023-01-17	Vi erbjuder (stockholmsexuellhalsa.se)
Inför ditt besök	Web page	Stockholm	2023-01-17	Inför ditt besök (stockholmsexuellhalsa.se)
Hälsokommunikation till afghanska flyktingar med fokus på ensamkommande barn i Stockholms län	Text file	Stockholm	2023-01-17	Halsokomm_ensamkomm_barn_2015.pdf (sll.se)
Hälsokommunikation För nyanlända och andra personer med migrationsbakgrund	Text file	Stockholm	2023-01-17	folder_halsokommunikatorer190604.pdf (transkulturelltcentrum.se)
Ämnesområden och hälsoteman	Web page	Stockholm	2023-01-17	Ämnesområden och hälsoteman (transkulturelltcentrum.se)
Patientmaterial på andra språk	Web page	Stockholm	2023-01-17	Patientmaterial på andra språk (transkulturelltcentrum.se)
Nyhetsblad Transkulturellt centrum Oktober 2022	Text file	Stockholm	2023-01-17	Vi omvärldsbevakar åt dig inom migration och hälsa (paloma.se)
Nyhetsblad Transkulturellt centrum Maj 2022	Text file	Stockholm	2023-01-17	Vi omvärldsbevakar åt dig inom migration och hälsa (paloma.se)
Nyhetsblad Transkulturellt centrum Mars 2022	Text file	Stockholm	2023-01-17	Vi omvärldsbevakar åt dig inom migration och hälsa (paloma.se)
Nyhetsblad Transkulturellt centrum December 2022	Text file	Stockholm	2023-01-17	Vi omvärldsbevakar åt dig inom området migration och hälsa (paloma.se)
Tystnadsplikt	Web page	Stockholm	2023-01-17	Tystnadsplikt (ungdomsmottagningarna.se)
Sociala medier och spel	Web page	Stockholm	2023-01-17	Sociala medier och spel (ungdomsmottagningarna.se)
Sex - när det är bra eller när det känns dåligt	Web page	Stockholm	2023-01-17	Sex - när det är bra eller när det känns dåligt (ungdomsmottagningarna.se)
Låg, deppig och ledsen	Web page	Stockholm	2023-01-17	Låg, deppig och ledsen (ungdomsmottagningarna.se)
Jag, du vi - om relationer	Web page	Stockholm	2023-01-17	Jag, du vi - om relationer (ungdomsmottagningarna.se)
Preventivmedel	Web page	Stockholm	2023-01-17	Preventivmedel (ungdomsmottagningarna.se)
Vilket preventivmedel passar dig?	Web page	Stockholm	2023-01-17	Vilket preventivmedel passar dig? (ungdomsmottagningarna.se)
Puberteten	Web page	Stockholm	2023-01-17	Puberteten (ungdomsmottagningarna.se)
Du med slida	Web page	Stockholm	2023-01-17	Du med slida (ungdomsmottagningarna.se)
Du med penis	Web page	Stockholm	2023-01-17	Du med penis (ungdomsmottagningarna.se)
Trång förhud	Web page	Stockholm	2023-01-17	Trång förhud (ungdomsmottagningarna.se)
Sex och sexuell hälsa	Web page	Stockholm	2023-01-17	Sex och sexuell hälsa (ungdomsmottagningarna.se)
Könssjukdomar	Web page	Stockholm	2023-01-17	Könssjukdomar (ungdomsmottagningarna.se)
Trans	Web page	Stockholm	2023-01-17	Trans (ungdomsmottagningarna.se)
Träffa ungdomsmottagningen i videomöte	Web page	Stockholm	2023-01-17	Träffa ungdomsmottagningen i videomöte (ungdomsmottagningarna.se)
Om Stockholms ungdomsmottagningar	Web page	Stockholm	2023-01-17	Om Stockholms ungdomsmottagningar (ungdomsmottagningarna.se)
Other languages	Web page	Stockholm	2023-01-17	Other languages (ungdomsmottagningarna.se)
Ungdomsmottagningarna	Web page	Stockholm	2023-01-17	Ungdomsmottagningarna
Järva ungdomsmottagning	Web page	Stockholm	2023-01-17	Järva ungdomsmottagning (ungdomsmottagningarna.se)
Någon att prata med	Web page	Stockholm	2023-01-17	Någon att prata med (ungdomsmottagningarna.se)
Gratis kondomer	Web page	Stockholm	2023-01-17	Gratis kondomer (ungdomsmottagningarna.se)
Kropp och kön	Web page	Stockholm	2023-01-17	Kropp och kön (ungdomsmottagningarna.se)
Graviditet	Web page	Stockholm	2023-01-17	Graviditet (ungdomsmottagningarna.se)
Testa dig	Web page	Stockholm	2023-01-17	Testa dig (ungdomsmottagningarna.se)
Ungdomsmottagningar - avtalsbilagor SLSO	Text file	Stockholm	2023-01-17	Avtal SLSO.pdf | Vårdgivarguiden (vardgivarguiden.se)
Samverkan och uppdrag - Stockholms ungdomsmottagningar	Text file	Stockholm	2023-01-17	Samverkan och uppdrag - Stockholms ungdomsmottagningar.pdf | Vårdgivarguiden (vardgivarguiden.se)
Preventivguiden	Web page	Stockholm	2023-01-17	Preventivguiden
Sexuell och reproduktiv hälsa	Web page	Stockholm	2023-01-17	Sexuell och reproduktiv hälsa | Vårdgivarguiden (vardgivarguiden.se)
Webbplatser om sexuell och reproduktiv hälsa	Web page	Stockholm	2023-01-17	Webbplatser om sexuell och reproduktiv hälsa | Vårdgivarguiden (vardgivarguiden.se)
Mottagningar med särskilt uppdrag och hivtestning utanför sjukvården	Web page	Stockholm	2023-01-17	Särskilda mottagningar och hivtest utanför... | Vårdgivarguiden (vardgivarguiden.se)
Kondombeställning	Web page	Stockholm	2023-01-17	Kondombeställning | Vårdgivarguiden (vardgivarguiden.se)
Ungdomsmottagningar - uppdragsinformation	Web page	Stockholm	2023-01-17	Ungdomsmottagningar - uppdragsinformation | Vårdgivarguiden (vardgivarguiden.se)
BARNKONSEKVENSANALYS OMORGANISERING AV UNGDOMSMOTAGNINGARNA I STOCKHOLMS LÄN APRIL 2021	Text file	Stockholm	2023-01-17	BKA ungdomsmottagningen.pdf | Vårdgivarguiden (vardgivarguiden.se)
Verksamhetsplan Smittskydd – Vårdhygien Sörmland 2023	Text file	Sörmland	2023-01-05	verksamhetsplan-2023-smittskydd-vardhygien.pdf (regionsormland.se)
Hälsoskola	Web page	Sörmland	2023-01-05	Hälsoskola - Samverkanswebben (regionsormland.se)
Kondomkunskap	Web page	Sörmland	2023-01-05	Kondomkunskap - Samverkanswebben (regionsormland.se)
Kvinnlig könsstympning	Web page	Sörmland	2023-01-05	Kvinnlig könsstympning - Samverkanswebben (regionsormland.se)
KVINNLIG KÖNSSTYMPNING HANDBOK FÖR REGIONAL SAMVERKAN I SÖRMLAND	Text file	Sörmland	2023-01-05	konsstympning_handbok-171016_web.pdf (regionsormland.se)
Vårdprogram Våld i nära relationer	Web page	Sörmland	2023-01-05	Vårdprogram Våld i nära relationer - Samverkanswebben (regionsormland.se)
Våld mot barn	Web page	Sörmland	2023-01-05	Våld mot barn - Samverkanswebben (regionsormland.se)
Hedersrelaterad våld och förtryck	Web page	Sörmland	2023-01-05	Hedersrelaterad våld och förtryck - Samverkanswebben (regionsormland.se)
Våld i nära relationer	Web page	Sörmland	2023-01-05	Våld i nära relationer - Samverkanswebben (regionsormland.se)
Kondombeställning	Web page	Sörmland	2023-01-05	Kondombeställning - Samverkanswebben (regionsormland.se)
Sexualitet, samtycke och relationer i skolor	Web page	Sörmland	2023-01-05	Sexualitet, samtycke och relationer i skolor - Samverkanswebben (regionsormland.se)
Hälsofrämjande skolutveckling	Text file	Sörmland	2023-01-05	https://public360.dll.se/GetPublicFile.ashx?docid=633481
Smittnytt 2018 nr 1	Text file	Sörmland	2023-01-05	smittnytt_2018_nr_1.pdf (regionsormland.se)
Smittnytt 2018 nr 3	Text file	Sörmland	2023-01-05	smittnytt_2018_nr_3_slut.pdf (regionsormland.se)
Smittnytt 2019 nr 1	Text file	Sörmland	2023-01-05	smittnytt-2019-nr-1-190308.pdf (regionsormland.se)
Smittnytt 2019 nr 3	Text file	Sörmland	2023-01-05	smittnytt-2019-3.pdf (regionsormland.se)
Smittnytt 2021 nr 2	Text file	Sörmland	2023-01-05	smittnytt-nr-2-2021-uppdaterad.pdf (regionsormland.se)
Smittnytt 2022 nr 2	Text file	Sörmland	2023-01-05	smittnytt-nr-2-2022.pdf (regionsormland.se)
Kompetenscentrum mot våld i nära relationer	Web page	Sörmland	2023-01-05	Kompetenscentrum mot våld i nära relationer - Region Sörmland (regionsormland.se)
Sexuell hälsa	Web page	Sörmland	2023-01-05	Sexuell hälsa - Samverkanswebben (regionsormland.se)
Hälsa och vård	Web page	Sörmland	2023-01-05	Hälsa och vård - Region Sörmland (regionsormland.se)
Avdelningar och mottagningar	Web page	Sörmland	2023-01-05	Avdelningar och mottagningar - Region Sörmland (regionsormland.se)
Verksamhetsberättelse 2019 Kunskapsnätverket hiv/STI Mellansverige	Text file	Uppsala	2023-01-13	verksamhetsberattelse-2019.pdf (regionuppsala.se)
LAG (2008:962) OM VALFRIHETSSYSTEM (LOV) REGION UPPSALA UPPDRAG OCH ERSÄTTNING FÖR TILLÄGGSÅTAGANDE UNGDOMSMOTTAGNING	Text file	Uppsala	2023-01-13	https://opengov.360online.com/Meetings/regionuppsala/File/Details/716851.PDF?fileName=Bilaga%202.%20Uppdrag%20och%20ers%C3%A4ttning%20f%C3%B6r%20till%C3%A4ggs%C3%A5tagande%20ungdomsmottagning%20efter%20r%C3%A4ttelse%20av%20uppr%C3%A4kning%2C%20g%C3%A4llande%20fr%C3%A5n%20och%20med%201%20januari%202022.&fileSize=830874
Vårdstyrelsens verksamhetsuppdrag och budget Nära vård och hälsa Folktandvården 2022	Text file	Uppsala	2023-01-13	https://opengov.360online.com/Meetings/regionuppsala/File/Details/745204.PDF?fileName=V%C3%A5rdstyrelsens%20verksamhetsuppdrag%20och%20budget%202022%20fastst%C3%A4lld&fileSize=744089
Hälsoundervisning	Web page	Uppsala	2023-01-13	Hälsoundervisning (regionuppsala.se)
Stöd av kulturdoula under graviditeten	Web page	Uppsala	2023-01-13	Stöd av kulturdoula under graviditeten - Region Uppsala
Mödrahälsovårdsenheten ÅRSRAPPORT 2020	Text file	Uppsala	2023-01-13	modrahalsovardsenhetens_arsrapport_2020.pdf (regionuppsala.se)
Mödrahälsovårdsenheten ÅRSRAPPORT 2021	Text file	Uppsala	2023-01-13	Mödrahälsovårdsenheten årsrapport 2021 (regionuppsala.se)
"(K)ärligt talat" Information från Hälsoäventyret till dig som vårdnadshavare	Text file	Uppsala	2023-01-13	informationsbrev-till-vardnadshavare-karlek-uppsala.pdf (regionuppsala.se)
Manskligt talat	Web page	Uppsala	2023-01-13	Manskligt talat | a podcast by Mottagning unga män (podbean.com)
En skola fri från allt våld Uppsala läns unga kommer till tals i det våldsförebyggande arbetet	Text file	Uppsala	2023-01-13	halsoaventyret_broschyr-valdsforebyggande-arbete_maj-2022.pdf (regionuppsala.se)
STI/hiv-prevention	Web page	Uppsala	2023-01-13	STI/hiv-prevention - Region Uppsala
Tolkar	Web page	Uppsala	2023-01-13	Tolkar - Region Uppsala
Vägledning för personal i möte med kollegor och patienter	Web page	Uppsala	2023-01-13	Vägledning för personal i möte med kollegor och patienter (regionuppsala.se)
Stöd för den som är utsatt för våld eller våldsamt beteende	Web page	Uppsala	2023-01-13	Stöd för den som är utsatt för våld eller våldsamt beteende (regionuppsala.se)
Styrande dokument för vårdpersonal	Web page	Uppsala	2023-01-13	Styrande dokument för vårdpersonal (regionuppsala.se)
Våld i nära relationer - omhändertagande av kvinnor utsatta för fysiskt, psykiskt eller sexuellt våld	Text file	Uppsala	2023-01-13	GetDocument (regionuppsala.se)
Sexuella övergrepp - Checklista för sjuksköterskor på Barnakuten	Text file	Uppsala	2023-01-13	GetDocument (regionuppsala.se)
Könsstympning, kvinnlig omskärelse	Text file	Uppsala	2023-01-13	GetDocument (regionuppsala.se)
Hiv/STI Informationsblad Nummer 2 2021	Text file	Uppsala	2023-01-13	sti_informationsblad-nr-2-2021.pdf (regionuppsala.se)
Informationsblad STI och sexuell hälsa Oktober 2020	Text file	Uppsala	2023-01-13	infobrev-oktober-2020.pdf (regionuppsala.se)
Regionplan och budget 2023–2025	Text file	Uppsala	2023-01-13	GetDocument (regionuppsala.se)
Krav- och kvalitetsbok Del 3 Tilläggsuppdrag för barnmorskemottagning, barnavårdscentral, familjecentral och ungdomsmottagning Uppdrag, uppföljning och kommersiella villkor Förfrågningsunderlag med förutsättningar för att bedriva vårdcentral inom Vårdval vårdcentral Gäller för år 2023	Text file	Värmland	2023-01-13	Del 3 Krav och kvalitetshandbok Vårdval vårdcentral Värmland 2023.pdf (regionvarmland.se)
Verksamhetsbeskrivning – Smittskydd Värmland	Text file	Värmland	2023-01-13	verksamhetsbeskrivning-smittskydd-varmland.pdf (regionvarmland.se)
Plan för god psykisk hälsa i Värmland 2021–2024	Text file	Värmland	2023-01-13	Plan för god psykisk hälsa i Värmland 2021–2024 (regionvarmland.se)
Förebygga och bekämpa mäns våld mot kvinnor Handlingsplan för Värmland 2018-2021	Text file	Värmland	2023-01-13	DS_2018_13 (lansstyrelsen.se)
Kulturtolkar och kulturdoulor	Web page	Värmland	2023-01-13	Kulturtolkar och kulturdoulor - Region Värmland (regionvarmland.se)
Vanliga krisreaktioner vid en allvarlig traumatisk händelse	Text file	Värmland	2023-01-13	Krisreaktioner 2022-08-18.pdf (regionvarmland.se)
Region Värmlands hbtq-diplomering	Web page	Värmland	2023-01-13	Region Värmlands hbtq-diplomering - Region Värmland (regionvarmland.se)
Kondombeställning	Web page	Värmland	2023-01-13	Kondombeställning - Region Värmland (regionvarmland.se)
Hiv och STI	Web page	Värmland	2023-01-13	Hiv och STI - Region Värmland (regionvarmland.se)
Våld i nära relationer	Web page	Värmland	2023-01-13	Våld i nära relationer - Region Värmland (regionvarmland.se)
Våld i nära relationer Handbok för regional samverkan i Värmland	Text file	Värmland	2023-01-13	2014_21 (lansstyrelsen.se)
Behandlings- och samtalsmottagningen	Web page	Värmland	2023-01-13	Behandlings- och samtalsmottagningen - Region Värmland (regionvarmland.se)
Stöd till våldsutsatta	Web page	Värmland	2023-01-13	Stöd till våldsutsatta - Region Värmland (regionvarmland.se)
Lagar och styrande dokument	Web page	Värmland	2023-01-13	Lagar och styrande dokument - Region Värmland (regionvarmland.se)
Kunskapsbank	Web page	Värmland	2023-01-13	Kunskapsbank - Region Värmland (regionvarmland.se)
Hedersrelaterat våld och förtryck	Web page	Värmland	2023-01-13	Hedersrelaterat våld och förtryck - Region Värmland (regionvarmland.se)
Politiskt inriktnings_x0002_dokument 2021 Nya Perspektiv på styrning och ledning	Text file	Värmland	2023-01-13	Politiskt inriktningsdok 2021.pdf (regionvarmland.se)
Politiskt inriktnings_x0002_dokument 2022 Nya Perspektiv på styrning och ledning	Text file	Värmland	2023-01-13	Nya perspektiv - Politiskt inriktningsdokument 2022.pdf (regionvarmland.se)
Resursteam heder	Web page	Värmland	2023-01-13	Resursteam heder - Region Värmland (regionvarmland.se)
Nätverk och grupper	Web page	Värmland	2023-01-13	Nätverk och grupper - Region Värmland (regionvarmland.se)
Ungdomsmottagningar	Web page	Värmland	2023-01-13	Ungdomsmottagningar - Region Värmland (regionvarmland.se)
Könsidentitet och könsdysfori Utredning och könsbekräftande vård inom hälso- och sjukvård	Text file	Värmland	2023-01-13	Könsidentitet och könsdysfori (regionvarmland.se)
Sexuellt överförbara infektioner (STI)	Web page	Värmland	2023-01-13	Sexuellt överförbara infektioner (STI) - Region Värmland (regionvarmland.se)
Ungdomsmottagningen	Text file	Värmland	2023-01-13	A3_affisch_ungdomsmottagningen.pdf (regionvarmland.se)
Uppdrag och regler 2023 Hälsoval Primärvård Västerbotten	Text file	Västerbotten	2023-01-13	Uppdrag och regler för Hälsoval Västerbotten 2017 (regionvasterbotten.se)
”DET ÄR FOKUS PÅ RÄTT SAKER” Hbtq-personers upplevelser av Region Västerbottens hbtq_x0002_diplomering	Text file	Västerbotten	2023-01-13	Linander och Nilsson Det är fokus på rätt saker slutversion.pdf (regionvasterbotten.se)
Hälsoundersökning för migranter	Text file	Västerbotten	2023-01-13	Hälsoundersökning för migranter (windows.net)
Vård till migranter	Text file	Västerbotten	2023-01-13	Vård till migranter (windows.net)
Frihet från våld i nära relationer	Web page	Västerbotten	2023-01-13	Frihet från våld i nära relationer (regionvasterbotten.se)
Identifiering, bemötande, stöd och behandling till våldsutsatta vuxna	Text file	Västerbotten	2023-01-13	Identifiering, bemötande, stöd och behandling till våldsutsatta vuxna (windows.net)
Våld i nära relationer, hedersrelaterat våld och sexuellt våld	Text file	Västerbotten	2023-01-13	Våld i nära relationer, hedersrelaterat våld och sexuellt våld (windows.net)
Sexuell hälsa	Web page	Västerbotten	2023-01-13	Sexuell hälsa (regionvasterbotten.se)
Regionplan 2022	Text file	Västerbotten	2023-01-13	Regionplan 2022.pdf (regionvasterbotten.se)
11-punktsprogram för barn och ungdomars psykiska hälsa i Västerbotten	Text file	Västerbotten	2023-01-13	11-punktsprogram-for-barn-och-ungdomars-psykiska-halsa-i-vasterbottenpdf (vll.se)
Ungdomsmottagning Västerbotten i App Store	Web page	Västerbotten	2023-01-13	Ungdomsmottagning Västerbotten i App Store (apple.com)
Samverkan om vård till barn och unga med psykisk ohälsa	Text file	Västerbotten	2023-01-13	Innehåll (regionvasterbotten.se)
Sexuellt överförbara infektioner	Web page	Västerbotten	2023-01-13	Sexuellt överförbara infektioner (regionvasterbotten.se)
Särskilt uppdrag till primärvårdsförvaltningen att bedriva verksamhet med ungdomsmottagning	Text file	Västernorrland	2023-01-16	Microsoft Word - Särskilt uppdrag till primärvårdsförvaltningen att bedriva verksamhet med ungdomsmottagning, bilaga (rvn.se)
Sexuell och reproduktiv hälsa och rättigheter	Web page	Västernorrland	2023-01-16	Region Västernorrland - Sexuell och reproduktiv hälsa och rättigheter (rvn.se)
Ungas sexuella hälsa	Presentation slides	Västernorrland	2023-01-16	Ungas sexuella hälsa (rvn.se)
STI	Web page	Västernorrland	2023-01-16	Vårdgivarwebb Västernorrland - STI (rvn.se)
Normbanken	Web page	Västernorrland	2023-01-16	Region Västernorrland - Normbanken (rvn.se)
Våld i nära relationer	Text file	Västernorrland	2023-01-16	riktlinjen-for-rvn-vald-i-nara-relationer-649737.pdf
Motverka och förebygga mäns våld mot kvinnor och våld i nära relationer Regional handlingsplan för Västernorrlands län 2022-2026	Text file	Västernorrland	2023-01-16	regional-handlingsplan-med-underskrifter.pdf (rvn.se)
Västernorrlands handlingsplan för psykisk hälsa år 2022	Text file	Västernorrland	2023-01-16	Microsoft Word - Västernorrlands handlingsplan för psykisk hälsa år 2022(627327) (0)_TMP (rvn.se)
Verksamhetsberättelse 2021 Nämnden för hållbar utveckling, Förvaltningen Regional utveckling	Text file	Västernorrland	2023-01-16	Microsoft Word - Regional utveckling verksamhetsberättelse 2021(633264) (0)_TMP (rvn.se)
Ungdomsmottagningar	Web page	Västernorrland	2023-01-16	Region Västernorrland - Ungdomsmottagningar (rvn.se)
Verksamhetsberättelse 2021 Kunskapsnätverket hiv/STI Mellansverige	Text file	Västmanland	2023-01-13	verksamhetsberattelse-2021.pdf (regionvastmanland.se)
Styrdokument för ungdomsmottagningarna i Västmanland	Text file	Västmanland	2023-01-13	styrdokument-um.pdf (regionvastmanland.se)
Bilaga 1 – Aktörers uppdrag och ansvarsområden	Text file	Västmanland	2023-01-13	bilaga-1---aktorers-uppdrag-och-ansvarsomraden.pdf (regionvastmanland.se)
Hälsoinsatser för nyanlända	Web page	Västmanland	2023-01-13	Hälsoinsatser för nyanlända - Region Västmanland (regionvastmanland.se)
Mänskliga rättigheter	Web page	Västmanland	2023-01-13	Mänskliga rättigheter - Region Västmanland (regionvastmanland.se)
Människokroppen och dess funktioner (arabiska)	Text file	Västmanland	2023-01-13	manniskokroppen-och-dess-funktioner-170101-arabiska.pdf (regionvastmanland.se)
Människokroppen och dess funktioner (engelska)	Text file	Västmanland	2023-01-13	manniskokroppen-och-dess-funktioner-170101-engelska.pdf (regionvastmanland.se)
Människokroppen och dess funktioner (dari)	Text file	Västmanland	2023-01-13	manniskokroppen-och-dess-funktioner-170504-dari.pdf (regionvastmanland.se)
Människokroppen och dess funktioner	Text file	Västmanland	2023-01-13	manniskokroppen-och-dess-funktioner-170101.pdf (regionvastmanland.se)
Låna en MR-resurs Stöd till förvaltningar och verksamheter i frågor om mänskliga rättigheter (MR) och social hållbarhet	Text file	Västmanland	2023-01-13	lana-en-mr-resurs_2022-01-17.pdf (regionvastmanland.se)
Bemötande	Text file	Västmanland	2023-01-13	Bemötande - Region Västmanland (regionvastmanland.se)
Hiv/STI och sexuell hälsa	Text file	Västmanland	2023-01-13	Hiv/STI och sexuell hälsa - Region Västmanland (regionvastmanland.se)
Talat språk	Text file	Västmanland	2023-01-13	Talat språk - Region Västmanland (regionvastmanland.se)
Våld i nära relationer och mäns våld mot kvinnor	Text file	Västmanland	2023-01-13	Våld i nära relationer och mäns våld mot kvinnor - Region Västmanland (regionvastmanland.se)
Åtgärdskort Hot och våld i nära relationer	Text file	Västmanland	2023-01-13	Atgardskort hot och vald i nara relation.pdf (luvit.se)
Regionplan och budget 2022–2024	Text file	Västmanland	2023-01-13	Microsoft Word - Regionplan o budget 2022-2024 2021-06-04 (regionvastmanland.se)
Regionplan och budget 2023–2025	Text file	Västmanland	2023-01-13	regionplan-o-budget-2023-2025.pdf (regionvastmanland.se)
”Man gör det bästa möjliga” Olika perspektiv på UM i Västmanland Rapport 2015:1	Text file	Västmanland	2023-01-13	man-gor-det-basta-mojliga-rapport-20151.pdf (regionvastmanland.se)
Hitta vård	Web page	Västmanland	2023-01-13	Hitta vård - Region Västmanland (regionvastmanland.se)
"1177"	Web page	Västmanland	2023-01-13	1177 - Region Västmanland (regionvastmanland.se)
Ungdomsmottagningar i Västmanland	Web page	Västmanland	2023-01-13	Ungdomsmottagningar i Västmanland - Region Västmanland (regionvastmanland.se)
Kommunikationsknippa - SRHR	Web page	Västra götaland	2023-01-17	Kommunikationsknippa - SRHR - Public_www (vgregion.se)
Andra resurser	Web page	Västra götaland	2023-01-17	Andra resurser - Public_www (vgregion.se)
Hitta bildstöd	Web page	Västra götaland	2023-01-17	Hitta bildstöd - Public_www (vgregion.se)
Elevhälsa	Web page	Västra götaland	2023-01-17	Elevhälsa - Public_www (vgregion.se)
Abort	Web page	Västra götaland	2023-01-17	Abort - Public_www (vgregion.se)
Barnmorskemottagning	Web page	Västra götaland	2023-01-17	Barnmorskemottagning - Public_www (vgregion.se)
Gynekologi	Web page	Västra götaland	2023-01-17	Gynekologi - Public_www (vgregion.se)
Forskning på KSH	Web page	Västra götaland	2023-01-17	Forskning på KSH - Vårdgivarwebben Västra Götalandsregionen (vgregion.se)
Skolprojektet augusti 2022	Presentation slides	Västra götaland	2023-01-17	Skolprojektet augusti 2022 (vgregion.se)
Kunskapscentrum för sexuell hälsa, KSH	Web page	Västra götaland	2023-01-17	Kunskapscentrum för sexuell hälsa, KSH - Vårdgivarwebben Västra Götalandsregionen (vgregion.se)
Presentation av SRHR-arbetet i Västra Götaland	Presentation slides	Västra götaland	2023-01-17	PowerPoint Presentation (vgregion.se)
Sex på arbetstid – en podcast för dig som jobbar inom vården	Web page	Västra götaland	2023-01-17	Sex på arbetstid – en podcast för dig som jobbar inom vården - Vårdgivarwebben Västra Götalandsregionen (vgregion.se)
Så bokar du SRHR-tolk	Web page	Västra götaland	2023-01-17	Så bokar du SRHR-tolk - Vårdgivarwebben Västra Götalandsregionen (vgregion.se)
SEXIT – samtal om sexuell hälsa och erfarenhet av våld	Web page	Västra götaland	2023-01-17	SEXIT – samtal om sexuell hälsa och erfarenhet av våld - Vårdgivarwebben Västra Götalandsregionen (vgregion.se)
Material SEXIT	Web page	Västra götaland	2023-01-17	Material SEXIT - Vårdgivarwebben Västra Götalandsregionen (vgregion.se)
Frågor och svar om SEXIT	Web page	Västra götaland	2023-01-17	Frågor och svar om SEXIT - Vårdgivarwebben Västra Götalandsregionen (vgregion.se)
SÄKER SÄKRARE SÄKRAST SAMTAL OM SÄKRARE SEX OCH RISKREDUCERANDE HANDLINGAR – en handbok för dig som jobbar inom hälso- och sjukvården	Text file	Västra götaland	2023-01-17	Säker_säkrare_säkrast_handbok (vgregion.se)
Sexit HANDBOKEN för samtal med unga om sexuell hälsa och erfarenhet av våld	Text file	Västra götaland	2023-01-17	Sexit 3.0_Handboken (vgregion.se)
SRHR på HVB Att arbeta med sexuell och reproduktiv hälsa och rättigheter på hem för vård och boende. Metodbok med utgångspunkt i projektet SRHR på HVB 2013 – 2016.	Text file	Västra götaland	2023-01-17	SRHR på HVB metodbok (vgregion.se)
SRHR-nytt 2018-1	Text file	Västra götaland	2023-01-17	esMakerNX3 - V 3.0
SRHR-nytt 2018-3	Text file	Västra götaland	2023-01-17	esMakerNX3 - V 3.0
SRHR-nytt 2019-1	Text file	Västra götaland	2023-01-17	esMakerNX3 - V 3.0
SRHR-nytt 2019-2	Text file	Västra götaland	2023-01-17	esMakerNX3 - V 3.0
SRHR-nytt 2019-3	Text file	Västra götaland	2023-01-17	esMakerNX3 - V 3.0
SRHR-nytt 2020-2	Text file	Västra götaland	2023-01-17	esMakerNX3 - V 3.0
SRHR-nytt 2020-4	Text file	Västra götaland	2023-01-17	esMakerNX3 - V 3.0
SRHR-nytt 2021-1	Text file	Västra götaland	2023-01-17	Nyhetsbrev från Västra Götalandsregionen (vgrnyhetsbrev.se)
SRHR-nytt 2021-3	Text file	Västra götaland	2023-01-17	Nyhetsbrev från Västra Götalandsregionen (vgrnyhetsbrev.se)
SRHR-nytt 2022-1	Text file	Västra götaland	2023-01-17	Nyhetsbrev från Västra Götalandsregionen (vgrnyhetsbrev.se)
SRHR-nytt 2022-2	Text file	Västra götaland	2023-01-17	Nyhetsbrev från Västra Götalandsregionen (vgrnyhetsbrev.se)
SRHR-nytt 2022-3	Text file	Västra götaland	2023-01-17	Nyhetsbrev från Västra Götalandsregionen (vgrnyhetsbrev.se)
SRHR-nytt 2022-4	Text file	Västra götaland	2023-01-17	Nyhetsbrev från Västra Götalandsregionen (vgrnyhetsbrev.se)
Sexit Nyhetsbrev #1	Text file	Västra götaland	2023-01-17	esMakerNX3 - V 3.0
Sexit Nyhetsbrev #2	Text file	Västra götaland	2023-01-17	esMakerNX3 - V 3.0
Sexit Nyhetsbrev #3	Text file	Västra götaland	2023-01-17	esMakerNX3 - V 3.0
Sexit Nyhetsbrev #4	Text file	Västra götaland	2023-01-17	esMakerNX3 - V 3.0
Sexit Nyhetsbrev #5	Text file	Västra götaland	2023-01-17	esMakerNX3 - V 3.0
Sexit Nyhetsbrev #6	Text file	Västra götaland	2023-01-17	esMakerNX3 - V 3.0
Sexit Nyhetsbrev #7	Text file	Västra götaland	2023-01-17	SEXIT nyhetsbrev #7 (esmaker.net)
Sexit Nyhetsbrev #8	Text file	Västra götaland	2023-01-17	SEXIT nyhetsbrev #8 (esmaker.net)
Regionala Sexuell hälsagrupper - beskrivning	Text file	Västra götaland	2023-01-17	Sexuell hälsagrupp beskrivning (vgregion.se)
SRHR och migration Nio verksamheter i VGR berättar om behov och utmaningar	Text file	Västra götaland	2023-01-17	SRHR och migration -Nio verksamheter i VGR berättar om behov och utmaningar (vgregion.se)
Kunskapsöversikt - vad finns det för rapporter om migration och hälsa i VGR	Text file	Västra götaland	2023-01-17	Kunskapsöversikt - vad finns det för rapporter om migration och hälsa i VGR (vgregion.se)
Hälsoinformation och gruppstödsträffar	Web page	Västra götaland	2023-01-17	Hälsoinformation och gruppstödsträffar - Västra Götalandsregionen (vgregion.se)
Riva hinder. Ett verktyg för mer jämlik vård och hälsa genom ökad kulturell medvetenhet	Text file	Västra götaland	2023-01-17	Riva hinder. Ett verktyg för mer jämlik vård och hälsa genom ökad kulturell medvetenhet (vgregion.se)
Verktyg	Web page	Västra götaland	2023-01-17	Verktyg - Västra Götalandsregionen (vgregion.se)
Tips inför tolkanvändning	Web page	Västra götaland	2023-01-17	Tips inför tolkanvändning - Västra Götalandsregionen (vgregion.se)
Metoder, verktyg och utbildningar	Text file	Västra götaland	2023-01-17	Metoder och verktyg FHSK (vgregion.se)
BEMÖTANDET ÄR HALVA BEHANDLINGEN OCH ANDRA LÄRDOMAR FRÅN FLYKTINGMEDICINSK MOTTAGNING	Text file	Västra götaland	2023-01-17	BEMOTANDET-AR-HALVA- behandlingen digital (vgregion.se)
Övningar och material	Web page	Västra götaland	2023-01-17	Övningar och material – SRHR.se
SRHR på SFI	Web page	Västra götaland	2023-01-17	SRHR på SFI – SRHR.se
SEXIT – Samtal om sexuell hälsa och erfarenhet av våld	Web page	Västra götaland	2023-01-17	SEXIT – Samtal om sexuell hälsa och erfarenhet av våld – SRHR.se
Varför SRHR i skolan?	Web page	Västra götaland	2023-01-17	Varför SRHR i skolan? – SRHR.se
SRHR.se – Inspiration, metoder och omvärldsbevakning om SRHR i skolan	Web page	Västra götaland	2023-01-17	SRHR.se – Inspiration, metoder och omvärldsbevakning om SRHR i skolan
Film om UM för åk 6	Web page	Västra götaland	2023-01-17	Film om UM för åk 6 – SRHR.se
Delårsrapport 2022 Tolkförmedling Väst	Text file	Västra götaland	2023-01-17	Delårsrapport 2022.pdf (tolkformedlingvast.se)
Interna kurser	Web page	Västra götaland	2023-01-17	Interna kurser - Tolkförmedling Väst (tolkformedlingvast.se)
SRHR för tolkar	Web page	Västra götaland	2023-01-17	SRHR för tolkar - Tolkförmedling Väst (tolkformedlingvast.se)
Tolkens roll och kompetens	Web page	Västra götaland	2023-01-17	Tolkens roll och kompetens - Tolkförmedling Väst (tolkformedlingvast.se)
UM sänder live!	Web page	Västra götaland	2023-01-17	UM sänder live! - Ungdomsmottagning (vgregion.se)
För samarbetspartners Göteborg	Web page	Västra götaland	2023-01-17	För samarbetspartners Göteborg - Ungdomsmottagning (vgregion.se)
Ungdomsmottagning	Web page	Västra götaland	2023-01-17	Ungdomsmottagning - Ungdomsmottagning (vgregion.se)
På lätt svenska	Web page	Västra götaland	2023-01-17	På lätt svenska - Ungdomsmottagning (vgregion.se)
Flera vägar till UM	Web page	Västra götaland	2023-01-17	Flera vägar till UM - Ungdomsmottagning (vgregion.se)
Hitta mottagning	Web page	Västra götaland	2023-01-17	Hitta mottagning - Ungdomsmottagning (vgregion.se)
Hjälp hos oss	Web page	Västra götaland	2023-01-17	Hjälp hos oss - Ungdomsmottagning (vgregion.se)
Vaddå kön? Trans? Prata med oss.	Web page	Västra götaland	2023-01-17	Vaddå kön? Trans? Prata med oss. - Ungdomsmottagning (vgregion.se)
Kille? Prata med oss.	Web page	Västra götaland	2023-01-17	Kille? Prata med oss. - Ungdomsmottagning (vgregion.se)
Hjälp hos andra	Web page	Västra götaland	2023-01-17	Hjälp hos andra - Ungdomsmottagning (vgregion.se)
Självhjälp	Web page	Västra götaland	2023-01-17	Självhjälp - Ungdomsmottagning (vgregion.se)
2021 Verksamhetsberättelse VKV – Västra Götalandsregionens kompetenscentrum om våld i nära relationer	Text file	Västra götaland	2023-01-17	Verksamhetsberättelse 2021 VKV-Västra Götalandsregionens kompetenscentrum om våld i nära relationer (vgregion.se)
Forskning – erfarenhet av våld på ungdomsmottagningar	Web page	Västra götaland	2023-01-17	Forskning – erfarenhet av våld på ungdomsmottagningar - Valdinararelationer.se
Vårt uppdrag	Web page	Västra götaland	2023-01-17	Vårt uppdrag - Valdinararelationer.se
Utbildning	Web page	Västra götaland	2023-01-17	Utbildning - Valdinararelationer.se
Utbildning om hedersrelaterat våld och förtryck	Web page	Västra götaland	2023-01-17	Utbildning om hedersrelaterat våld och förtryck - Valdinararelationer.se
Utvecklingsprojekt - SIMBA	Web page	Västra götaland	2023-01-17	Utvecklingsprojekt - SIMBA - Valdinararelationer.se
Material	Web page	Västra götaland	2023-01-17	Material - Valdinararelationer.se
Handbok om våld i nära relationer	Text file	Västra götaland	2023-01-17	Handbok om våld (vgregion.se)
RMR - regionala medicinska riktlinjer	Web page	Västra götaland	2023-01-17	RMR - regionala medicinska riktlinjer - Valdinararelationer.se
Formuläret Frågor om våld (FOV)	Web page	Västra götaland	2023-01-17	Formuläret Frågor om våld (FOV) - Valdinararelationer.se
Genväg till forskning	Web page	Västra götaland	2023-01-17	Genväg till forskning - Valdinararelationer.se
Utvecklingsprojekt - Ungdomsmottagningarna	Web page	Västra götaland	2023-01-17	Utvecklingsprojekt - Ungdomsmottagningarna - Valdinararelationer.se
Stöd till dig som möter patienter med erfarenhet av våld	Web page	Västra götaland	2023-01-17	Stöd till dig som möter patienter med erfarenhet av våld - Valdinararelationer.se
Att hänvisa patienter vidare	Web page	Västra götaland	2023-01-17	Att hänvisa patienter vidare - Valdinararelationer.se
Hedersrelaterat våld och förtryck	Web page	Västra götaland	2023-01-17	Hedersrelaterat våld och förtryck - Valdinararelationer.se
Vad är våld mot barn?	Web page	Västra götaland	2023-01-17	Vad är våld mot barn? - Valdinararelationer.se
Användbara länkar	Web page	Västra götaland	2023-01-17	Användbara länkar - Valdinararelationer.se
Inriktningsdokument för UNGDOMSMOTTAGNINGAR i Västra Götaland 2018-2022	Text file	Västra götaland	2023-01-17	Inriktningsdokument Ungdomsmottagningar 2018-2022 (vgregion.se)
Sammanställning av stöd och resurser kopplat till mäns våld mot kvinnor och våld i nära relationer Västra Götaland	Text file	Västra götaland	2023-01-17	Sammanställning av stöd och resurser kopplat till mäns våld mot kvinnor och våld i nära relationer Västra Götaland (vgregion.se)
Styrdokument UM Online	Text file	Västra götaland	2023-01-17	Styrdokument UM Online Ungdomsmottagningar Regionhälsan (vgregion.se)
Utvärdering av projektet Utlandsfödda kvinnor som doulor och kulturtolkar	Text file	Västra götaland	2023-01-17	Utlandsfödda kvinnor som doulor och kulturtolkar, utvärdering (vgregion.se)
Kan Hälsostöd främja en positiv utveckling av psykisk hälsa och hälsolitteracitet hos asylsökande och nyanlända? Utvärdering av effekter och processer	Text file	Västra götaland	2023-01-17	Kan Hälsostöd främja en positiv utveckling av psykisk hälsa och hälsolitteracitet hos asylsökande och nyanlända? (vgregion.se)
Hbtq-personers upplevelser av bemötande inom hbtq-diplomerade vårdverksamheter i Västra Götalandsregionen	Text file	Västra götaland	2023-01-17	Hbtq-personers upplevelser av bemötande (vgregion.se)
Ta med en vän	Web page	Västra götaland	2023-01-17	Ta med en vän - Vårdgivarwebben Västra Götalandsregionen (vgregion.se)
Hedersrelaterat våld och förtryck	Text file	Västra götaland	2023-01-17	Hedersrelaterat våld och förtryck (vgregion.se)
Könsstympning, öppningsoperation (defibulering) efter kvinnlig könsstympning typ III	Text file	Västra götaland	2023-01-17	Könsstympning, öppningsoperation (defibulering) efter kvinnlig könsstympning typ III (vgregion.se)
Könsstympning, mödrahälsovård och obstetrisk vård av kvinnor som genomgått könsstympning	Text file	Västra götaland	2023-01-17	Könsstympning, mödrahälsovård och obstetrisk vård av kvinnor som genomgått könsstympning (vgregion.se)
Kvinnor som utsatts för könsstympning (KKS) - bemötande vid barnmorskemottagning	Text file	Västra götaland	2023-01-17	Bemötande av kvinnor som utsatts för könsstympning BMM VGR 2017-10-31.pdf (vgregion.se)
Könsstympning, kvinnlig könsstympning (KKS)	Text file	Västra götaland	2023-01-17	Könsstympning, kvinnlig könsstympning (KKS) (vgregion.se)
Barn under 18 år som far illa eller riskerar att fara illa inklusive barn som har bevittnat/ upplevt våld – indikationer och handläggning	Text file	Västra götaland	2023-01-17	Barn under 18 år som far illa eller riskerar att fara illa (vgregion.se)
Våld i nära relationer - indikationer och handläggning	Text file	Västra götaland	2023-01-17	Våld i nära relationer - indikationer och handläggning (vgregion.se)
Västra Götalandsregionens strategi för sexuell och reproduktiv hälsa och rättigheter	Text file	Västra götaland	2023-01-17	Västra Götalandsregionens strategi för sexuell och reproduktiv hälsa och rättigheter.PDF (vgregion.se)
Mål för social hållbarhet 2030 för Västra Götalandsregionen och de verksamheter som finansieras av Västra Götalandsregionen	Text file	Västra götaland	2023-01-17	Mål för social hållbarhet 2030 (vgregion.se)
Flyktingmedicinsk mottagning - Göteborg	Web page	Västra götaland	2023-01-17	Flyktingmedicinsk mottagning - Göteborg - Västra Götalandsregionen (vgregion.se)
Om SRHR-bussen	Web page	Västra götaland	2023-01-17	Om SRHR-bussen - Västra Götalandsregionen (vgregion.se)
Systematiskt arbete för mänskliga rättigheter Halvtidsutvärdering av Västra Götalandsregionens handlingsplan för mänskliga rättigheter 2017–2020	Text file	Västra götaland	2023-01-17	Systematiskt arbete för mänskliga rättigheter. Halvtidsutvärdering av handlingsplan för mänskliga rättigheter 2017-2020 (2019) (vgregion.se)
Ett samlat arbete för varje människa Slutlig utvärdering av Västra Götalandsregionens handlingsplan för mänskliga rättigheter 2017-2020	Text file	Västra götaland	2023-01-17	Ett samlat arbete för varje människa - Slutlig utvärdering av VGRs handlingsplan för mänskliga rättigheter 2017-2020 (2021) (vgregion.se)
UTVÄRDERING AV VÄSTRA GÖTALANDREGIONENS SAMORDNING OCH HANTERING VID 2015 ÅRS FLYKTINGSTRÖMMAR	Text file	Västra götaland	2023-01-17	Utvärdering av Västra Götalandsregionens samordning och hantering vid 2015 års flyktingströmmar (vgregion.se)
Ett tydligt ansvar för de mänskliga rättigheterna Uppföljning av hur Västra Götalandsregionen lever upp till synpunkterna från FN:s konventionskommittéer	Text file	Västra götaland	2023-01-17	Ett tydligt ansvar för de mänskliga rättigheterna (vgregion.se)
Återrapport 2019 Handlingsplan Fullföljda studier VGR	Text file	Västra götaland	2023-01-17	RS 2019-00310 Återrapport 2019 Handlingsplan Fullföljda studier VGR (vgregion.se)
Om Regionhälsan	Web page	Västra götaland	2023-01-17	Om Regionhälsan - Regionhälsan (vgregion.se)
För patienter, Regionhälsans verksamheter	Web page	Västra götaland	2023-01-17	För patienter, Regionhälsans verksamheter - Regionhälsan (vgregion.se)
Hjälp hos andra	Web page	Västra götaland	2023-01-17	Hjälp hos andra - Västra Götalandsregionen (vgregion.se)
SRHR-bussen	Web page	Västra götaland	2023-01-17	SRHR-bussen - Västra Götalandsregionen (vgregion.se)
Ung Utsatt - sexuella övergrepp	Web page	Västra götaland	2023-01-17	Ung Utsatt - sexuella övergrepp - Västra Götalandsregionen (vgregion.se)
Mottagning unga vuxna (MUX)	Web page	Västra götaland	2023-01-17	Mottagning unga vuxna (MUX) - Västra Götalandsregionen (vgregion.se)
Mottagning för unga män	Web page	Västra götaland	2023-01-17	Mottagning för unga män - Västra Götalandsregionen (vgregion.se)
Språkutveckling och integration på familjecentralerna i Örebro län	Text file	Örebro län	2023-01-16	Språkutveckling och integration på familjecentralerna i Örebro län (regionorebrolan.se)
Protokoll specifika samverkansrådet för folkhälsa Tid: Fredag den 21 maj 2021 kl 09.00-12.00	Text file	Örebro län	2023-01-16	Brev (regionorebrolan.se)
Tusen frågor	Web page	Örebro län	2023-01-16	Tusen frågor (regionorebrolan.se)
Årsrapport 2021 Hälsoval Örebro län	Text file	Örebro län	2023-01-16	arsrapport-2021-halsoval-orebro-lan-med-bilagorpdf (regionorebrolan.se)
För dig som är ung	Web page	Örebro län	2023-01-16	För dig som är ung (regionorebrolan.se)
Ungdomsmottagningen Knuffen Örebro	Web page	Örebro län	2023-01-16	Ungdomsmottagningen Knuffen Örebro (regionorebrolan.se)
Ramavtal för Ungdomshälsa i Östergötland mellan Region Östergötland och Östergötlands kommuner	Text file	Östergötland	2023-01-16	Ramavtal för ungdomsmottagningsverksamhet i Östergötland (regionostergotland.se)
Överenskommelse om samverkan kring barn och unga i Östergötland	Text file	Östergötland	2023-01-16	Överenskommelse samverkan barn och unga.pdf (regionostergotland.se)
Överenskommelse om uppdrag 2023 mellan Hälso- och sjukvårdsnämnden och produktionsenheten för Hälso- och sjukvård	Text file	Östergötland	2023-01-16	Överrenskommelse om uppdrag 2023 HSN
Östgötakommissionen för folkhälsa – slutrapport	Text file	Östergötland	2023-01-16	Folkhälsorapport m omslag.pdf (regionostergotland.se)
Hälsokommunikatörer	Web page	Östergötland	2023-01-16	Region Östergötland - Hälsokommunikatörer (regionostergotland.se)
Utbildning	Web page	Östergötland	2023-01-16	Region Östergötland - Utbildning (regionostergotland.se)
Hälsosam Uppväxt Kunskapsunderlag för att främja hälsosamma, hållbara levnadsvanor för alla barn och unga i Östergötland	Text file	Östergötland	2023-01-16	halsosam-uppvaxt--kunskapsunderlag-for-att-framja-halsosamma-hallbara-levnadsvanor-for-alla-barn-och-unga-i-ostergotland..pdf (regionostergotland.se)
Könsstympning: vårdprocessprogram	Text file	Östergötland	2023-01-16	vårdprogram könsstympning
Vårdprocessprogram våld i nära relationer	Text file	Östergötland	2023-01-16	vårdprogram våld i nära relationer
Filmer om våld i nära relationer	Web page	Östergötland	2023-01-16	Region Östergötland - Filmer om våld i nära relationer (regionostergotland.se)
Kunskap, stöd och behandling	Web page	Östergötland	2023-01-16	Region Östergötland - Kunskap, stöd och behandling (regionostergotland.se)
Material att beställa eller skriva ut	Web page	Östergötland	2023-01-16	Region Östergötland - Material att beställa eller skriva ut (regionostergotland.se)
Särskilt utsatta grupper	Web page	Östergötland	2023-01-16	Region Östergötland - Särskilt utsatta grupper (regionostergotland.se)
Vad är våld i nära relation?	Web page	Östergötland	2023-01-16	Region Östergötland - Vad är våld i nära relation? (regionostergotland.se)
Sexuell och reproduktiv hälsa, HBTQI och STI	Web page	Östergötland	2023-01-16	Region Östergötland - Sexuell och reproduktiv hälsa, HBTQI och STI (regionostergotland.se)
Uppföljning av ramavtal för ungdomshälsor i Östergötland	Text file	Östergötland	2023-01-16	Rapport Uppföljning ramavtal ungdomshälsorna.pdf (regionostergotland.se)
Fakta och råd	Web page	Östergötland	2023-01-16	Region Östergötland - Fakta och råd (regionostergotland.se)
Psykisk ohälsa	Web page	Östergötland	2023-01-16	Region Östergötland - Psykisk ohälsa (regionostergotland.se)
Ungdomshälsan	Web page	Östergötland	2023-01-16	Region Östergötland - Ungdomshälsan (regionostergotland.se)
Kunskap och stöd	Web page	Östergötland	2023-01-16	Region Östergötland - Kunskap och stöd (regionostergotland.se)
Psykiatrisk vård	Web page	Östergötland	2023-01-16	Region Östergötland - Psykiatrisk vård (regionostergotland.se)
